# Supplementary material for: Predicting the evolution of the Lassa virus endemic area and population at risk over the next decades
Source: Nat Commun. 2022 Sep 27;13:5596. doi: 10.1038/s41467-022-33112-3 (PMC9515147; doi:10.1038/s41467-022-33112-3)
Supplement: Supplementary file 4 — Source Data [file 41467_2022_33112_MOESM4_ESM.xlsx]

## Sheet: TableS1
count	year	RCP	replicate	model	conditions	country
70.334	2020	2.6	1	GFDL-ESM2M	fixed_population	Nigeria
2.14173	2020	2.6	1	GFDL-ESM2M	fixed_population	Guinea
1.35898	2020	2.6	1	GFDL-ESM2M	fixed_population	Liberia
2.98319	2020	2.6	1	GFDL-ESM2M	fixed_population	Sierra Leone
77.0711	2020	2.6	2	GFDL-ESM2M	fixed_population	Nigeria
2.41324	2020	2.6	2	GFDL-ESM2M	fixed_population	Guinea
1.35898	2020	2.6	2	GFDL-ESM2M	fixed_population	Liberia
2.98319	2020	2.6	2	GFDL-ESM2M	fixed_population	Sierra Leone
80.2016	2020	2.6	3	GFDL-ESM2M	fixed_population	Nigeria
2.52534	2020	2.6	3	GFDL-ESM2M	fixed_population	Guinea
1.35898	2020	2.6	3	GFDL-ESM2M	fixed_population	Liberia
3.04267	2020	2.6	3	GFDL-ESM2M	fixed_population	Sierra Leone
77.4003	2020	2.6	4	GFDL-ESM2M	fixed_population	Nigeria
2.21833	2020	2.6	4	GFDL-ESM2M	fixed_population	Guinea
1.35898	2020	2.6	4	GFDL-ESM2M	fixed_population	Liberia
2.98319	2020	2.6	4	GFDL-ESM2M	fixed_population	Sierra Leone
79.1023	2020	2.6	5	GFDL-ESM2M	fixed_population	Nigeria
2.48475	2020	2.6	5	GFDL-ESM2M	fixed_population	Guinea
1.35898	2020	2.6	5	GFDL-ESM2M	fixed_population	Liberia
2.98319	2020	2.6	5	GFDL-ESM2M	fixed_population	Sierra Leone
80.2248	2020	2.6	6	GFDL-ESM2M	fixed_population	Nigeria
2.41324	2020	2.6	6	GFDL-ESM2M	fixed_population	Guinea
1.35898	2020	2.6	6	GFDL-ESM2M	fixed_population	Liberia
3.04267	2020	2.6	6	GFDL-ESM2M	fixed_population	Sierra Leone
72.7838	2020	2.6	7	GFDL-ESM2M	fixed_population	Nigeria
2.21833	2020	2.6	7	GFDL-ESM2M	fixed_population	Guinea
1.35898	2020	2.6	7	GFDL-ESM2M	fixed_population	Liberia
2.98319	2020	2.6	7	GFDL-ESM2M	fixed_population	Sierra Leone
77.2823	2020	2.6	8	GFDL-ESM2M	fixed_population	Nigeria
2.41324	2020	2.6	8	GFDL-ESM2M	fixed_population	Guinea
1.35898	2020	2.6	8	GFDL-ESM2M	fixed_population	Liberia
2.98319	2020	2.6	8	GFDL-ESM2M	fixed_population	Sierra Leone
75.6432	2020	2.6	9	GFDL-ESM2M	fixed_population	Nigeria
2.26698	2020	2.6	9	GFDL-ESM2M	fixed_population	Guinea
1.35898	2020	2.6	9	GFDL-ESM2M	fixed_population	Liberia
2.98319	2020	2.6	9	GFDL-ESM2M	fixed_population	Sierra Leone
77.4761	2020	2.6	10	GFDL-ESM2M	fixed_population	Nigeria
2.32399	2020	2.6	10	GFDL-ESM2M	fixed_population	Guinea
1.35898	2020	2.6	10	GFDL-ESM2M	fixed_population	Liberia
2.98319	2020	2.6	10	GFDL-ESM2M	fixed_population	Sierra Leone
69.9318	2020	2.6	1	HadGEM2-ES	fixed_population	Nigeria
2.14173	2020	2.6	1	HadGEM2-ES	fixed_population	Guinea
1.35898	2020	2.6	1	HadGEM2-ES	fixed_population	Liberia
2.98319	2020	2.6	1	HadGEM2-ES	fixed_population	Sierra Leone
76.5013	2020	2.6	2	HadGEM2-ES	fixed_population	Nigeria
2.32399	2020	2.6	2	HadGEM2-ES	fixed_population	Guinea
1.35898	2020	2.6	2	HadGEM2-ES	fixed_population	Liberia
2.98319	2020	2.6	2	HadGEM2-ES	fixed_population	Sierra Leone
79.7242	2020	2.6	3	HadGEM2-ES	fixed_population	Nigeria
2.4361	2020	2.6	3	HadGEM2-ES	fixed_population	Guinea
1.35898	2020	2.6	3	HadGEM2-ES	fixed_population	Liberia
3.04267	2020	2.6	3	HadGEM2-ES	fixed_population	Sierra Leone
76.9481	2020	2.6	4	HadGEM2-ES	fixed_population	Nigeria
2.21833	2020	2.6	4	HadGEM2-ES	fixed_population	Guinea
1.35898	2020	2.6	4	HadGEM2-ES	fixed_population	Liberia
2.98319	2020	2.6	4	HadGEM2-ES	fixed_population	Sierra Leone
78.4103	2020	2.6	5	HadGEM2-ES	fixed_population	Nigeria
2.4361	2020	2.6	5	HadGEM2-ES	fixed_population	Guinea
1.35898	2020	2.6	5	HadGEM2-ES	fixed_population	Liberia
2.98319	2020	2.6	5	HadGEM2-ES	fixed_population	Sierra Leone
80.666	2020	2.6	6	HadGEM2-ES	fixed_population	Nigeria
2.32399	2020	2.6	6	HadGEM2-ES	fixed_population	Guinea
1.35898	2020	2.6	6	HadGEM2-ES	fixed_population	Liberia
3.04267	2020	2.6	6	HadGEM2-ES	fixed_population	Sierra Leone
74.1102	2020	2.6	7	HadGEM2-ES	fixed_population	Nigeria
2.21833	2020	2.6	7	HadGEM2-ES	fixed_population	Guinea
1.35898	2020	2.6	7	HadGEM2-ES	fixed_population	Liberia
2.98319	2020	2.6	7	HadGEM2-ES	fixed_population	Sierra Leone
77.5423	2020	2.6	8	HadGEM2-ES	fixed_population	Nigeria
2.32399	2020	2.6	8	HadGEM2-ES	fixed_population	Guinea
1.35898	2020	2.6	8	HadGEM2-ES	fixed_population	Liberia
2.98319	2020	2.6	8	HadGEM2-ES	fixed_population	Sierra Leone
75.7742	2020	2.6	9	HadGEM2-ES	fixed_population	Nigeria
2.21833	2020	2.6	9	HadGEM2-ES	fixed_population	Guinea
1.35898	2020	2.6	9	HadGEM2-ES	fixed_population	Liberia
2.98319	2020	2.6	9	HadGEM2-ES	fixed_population	Sierra Leone
77.723	2020	2.6	10	HadGEM2-ES	fixed_population	Nigeria
2.32399	2020	2.6	10	HadGEM2-ES	fixed_population	Guinea
1.35898	2020	2.6	10	HadGEM2-ES	fixed_population	Liberia
2.98319	2020	2.6	10	HadGEM2-ES	fixed_population	Sierra Leone
68.4488	2020	2.6	1	IPSL-CM5A-LR	fixed_population	Nigeria
2.17355	2020	2.6	1	IPSL-CM5A-LR	fixed_population	Guinea
1.35898	2020	2.6	1	IPSL-CM5A-LR	fixed_population	Liberia
2.98319	2020	2.6	1	IPSL-CM5A-LR	fixed_population	Sierra Leone
75.5206	2020	2.6	2	IPSL-CM5A-LR	fixed_population	Nigeria
2.24739	2020	2.6	2	IPSL-CM5A-LR	fixed_population	Guinea
1.35898	2020	2.6	2	IPSL-CM5A-LR	fixed_population	Liberia
2.98319	2020	2.6	2	IPSL-CM5A-LR	fixed_population	Sierra Leone
79.3427	2020	2.6	3	IPSL-CM5A-LR	fixed_population	Nigeria
2.40814	2020	2.6	3	IPSL-CM5A-LR	fixed_population	Guinea
1.35898	2020	2.6	3	IPSL-CM5A-LR	fixed_population	Liberia
3.04267	2020	2.6	3	IPSL-CM5A-LR	fixed_population	Sierra Leone
75.4477	2020	2.6	4	IPSL-CM5A-LR	fixed_population	Nigeria
2.24739	2020	2.6	4	IPSL-CM5A-LR	fixed_population	Guinea
1.35898	2020	2.6	4	IPSL-CM5A-LR	fixed_population	Liberia
2.98319	2020	2.6	4	IPSL-CM5A-LR	fixed_population	Sierra Leone
76.7184	2020	2.6	5	IPSL-CM5A-LR	fixed_population	Nigeria
2.35949	2020	2.6	5	IPSL-CM5A-LR	fixed_population	Guinea
1.35898	2020	2.6	5	IPSL-CM5A-LR	fixed_population	Liberia
2.98319	2020	2.6	5	IPSL-CM5A-LR	fixed_population	Sierra Leone
78.9943	2020	2.6	6	IPSL-CM5A-LR	fixed_population	Nigeria
2.29604	2020	2.6	6	IPSL-CM5A-LR	fixed_population	Guinea
1.35898	2020	2.6	6	IPSL-CM5A-LR	fixed_population	Liberia
3.04267	2020	2.6	6	IPSL-CM5A-LR	fixed_population	Sierra Leone
72.4813	2020	2.6	7	IPSL-CM5A-LR	fixed_population	Nigeria
2.17355	2020	2.6	7	IPSL-CM5A-LR	fixed_population	Guinea
1.35898	2020	2.6	7	IPSL-CM5A-LR	fixed_population	Liberia
2.98319	2020	2.6	7	IPSL-CM5A-LR	fixed_population	Sierra Leone
76.962	2020	2.6	8	IPSL-CM5A-LR	fixed_population	Nigeria
2.29604	2020	2.6	8	IPSL-CM5A-LR	fixed_population	Guinea
1.35898	2020	2.6	8	IPSL-CM5A-LR	fixed_population	Liberia
2.98319	2020	2.6	8	IPSL-CM5A-LR	fixed_population	Sierra Leone
74.3271	2020	2.6	9	IPSL-CM5A-LR	fixed_population	Nigeria
2.24739	2020	2.6	9	IPSL-CM5A-LR	fixed_population	Guinea
1.35898	2020	2.6	9	IPSL-CM5A-LR	fixed_population	Liberia
2.98319	2020	2.6	9	IPSL-CM5A-LR	fixed_population	Sierra Leone
76.9354	2020	2.6	10	IPSL-CM5A-LR	fixed_population	Nigeria
2.35949	2020	2.6	10	IPSL-CM5A-LR	fixed_population	Guinea
1.35898	2020	2.6	10	IPSL-CM5A-LR	fixed_population	Liberia
2.98319	2020	2.6	10	IPSL-CM5A-LR	fixed_population	Sierra Leone
70.2352	2020	2.6	1	MIROC5	fixed_population	Nigeria
2.14173	2020	2.6	1	MIROC5	fixed_population	Guinea
1.21911	2020	2.6	1	MIROC5	fixed_population	Liberia
2.98319	2020	2.6	1	MIROC5	fixed_population	Sierra Leone
77.0808	2020	2.6	2	MIROC5	fixed_population	Nigeria
2.33663	2020	2.6	2	MIROC5	fixed_population	Guinea
1.21911	2020	2.6	2	MIROC5	fixed_population	Liberia
2.98319	2020	2.6	2	MIROC5	fixed_population	Sierra Leone
79.5997	2020	2.6	3	MIROC5	fixed_population	Nigeria
2.44874	2020	2.6	3	MIROC5	fixed_population	Guinea
1.21911	2020	2.6	3	MIROC5	fixed_population	Liberia
3.04267	2020	2.6	3	MIROC5	fixed_population	Sierra Leone
75.8685	2020	2.6	4	MIROC5	fixed_population	Nigeria
2.14173	2020	2.6	4	MIROC5	fixed_population	Guinea
1.21911	2020	2.6	4	MIROC5	fixed_population	Liberia
2.98319	2020	2.6	4	MIROC5	fixed_population	Sierra Leone
77.5291	2020	2.6	5	MIROC5	fixed_population	Nigeria
2.29604	2020	2.6	5	MIROC5	fixed_population	Guinea
1.21911	2020	2.6	5	MIROC5	fixed_population	Liberia
2.98319	2020	2.6	5	MIROC5	fixed_population	Sierra Leone
80.3695	2020	2.6	6	MIROC5	fixed_population	Nigeria
2.33663	2020	2.6	6	MIROC5	fixed_population	Guinea
1.21911	2020	2.6	6	MIROC5	fixed_population	Liberia
3.04267	2020	2.6	6	MIROC5	fixed_population	Sierra Leone
74.4336	2020	2.6	7	MIROC5	fixed_population	Nigeria
2.14173	2020	2.6	7	MIROC5	fixed_population	Guinea
1.21911	2020	2.6	7	MIROC5	fixed_population	Liberia
2.98319	2020	2.6	7	MIROC5	fixed_population	Sierra Leone
77.1905	2020	2.6	8	MIROC5	fixed_population	Nigeria
2.33663	2020	2.6	8	MIROC5	fixed_population	Guinea
1.21911	2020	2.6	8	MIROC5	fixed_population	Liberia
2.98319	2020	2.6	8	MIROC5	fixed_population	Sierra Leone
75.5126	2020	2.6	9	MIROC5	fixed_population	Nigeria
2.19037	2020	2.6	9	MIROC5	fixed_population	Guinea
1.21911	2020	2.6	9	MIROC5	fixed_population	Liberia
2.98319	2020	2.6	9	MIROC5	fixed_population	Sierra Leone
77.911	2020	2.6	10	MIROC5	fixed_population	Nigeria
2.24739	2020	2.6	10	MIROC5	fixed_population	Guinea
1.21911	2020	2.6	10	MIROC5	fixed_population	Liberia
2.98319	2020	2.6	10	MIROC5	fixed_population	Sierra Leone
52.7973	2030	2.6	1	GFDL-ESM2M	fixed_population	Nigeria
3.79767	2030	2.6	1	GFDL-ESM2M	fixed_population	Guinea
1.47408	2030	2.6	1	GFDL-ESM2M	fixed_population	Liberia
3.20474	2030	2.6	1	GFDL-ESM2M	fixed_population	Sierra Leone
59.468	2030	2.6	2	GFDL-ESM2M	fixed_population	Nigeria
4.05048	2030	2.6	2	GFDL-ESM2M	fixed_population	Guinea
1.55172	2030	2.6	2	GFDL-ESM2M	fixed_population	Liberia
3.32225	2030	2.6	2	GFDL-ESM2M	fixed_population	Sierra Leone
59.7852	2030	2.6	3	GFDL-ESM2M	fixed_population	Nigeria
4.29017	2030	2.6	3	GFDL-ESM2M	fixed_population	Guinea
1.55172	2030	2.6	3	GFDL-ESM2M	fixed_population	Liberia
3.32225	2030	2.6	3	GFDL-ESM2M	fixed_population	Sierra Leone
57.8161	2030	2.6	4	GFDL-ESM2M	fixed_population	Nigeria
3.97856	2030	2.6	4	GFDL-ESM2M	fixed_population	Guinea
1.49944	2030	2.6	4	GFDL-ESM2M	fixed_population	Liberia
3.32225	2030	2.6	4	GFDL-ESM2M	fixed_population	Sierra Leone
59.468	2030	2.6	5	GFDL-ESM2M	fixed_population	Nigeria
4.25555	2030	2.6	5	GFDL-ESM2M	fixed_population	Guinea
1.52915	2030	2.6	5	GFDL-ESM2M	fixed_population	Liberia
3.32225	2030	2.6	5	GFDL-ESM2M	fixed_population	Sierra Leone
59.7852	2030	2.6	6	GFDL-ESM2M	fixed_population	Nigeria
4.13595	2030	2.6	6	GFDL-ESM2M	fixed_population	Guinea
1.52915	2030	2.6	6	GFDL-ESM2M	fixed_population	Liberia
3.38179	2030	2.6	6	GFDL-ESM2M	fixed_population	Sierra Leone
56.1708	2030	2.6	7	GFDL-ESM2M	fixed_population	Nigeria
3.97856	2030	2.6	7	GFDL-ESM2M	fixed_population	Guinea
1.47408	2030	2.6	7	GFDL-ESM2M	fixed_population	Liberia
3.20474	2030	2.6	7	GFDL-ESM2M	fixed_population	Sierra Leone
59.2065	2030	2.6	8	GFDL-ESM2M	fixed_population	Nigeria
4.05048	2030	2.6	8	GFDL-ESM2M	fixed_population	Guinea
1.56248	2030	2.6	8	GFDL-ESM2M	fixed_population	Liberia
3.32225	2030	2.6	8	GFDL-ESM2M	fixed_population	Sierra Leone
59.1133	2030	2.6	9	GFDL-ESM2M	fixed_population	Nigeria
3.97856	2030	2.6	9	GFDL-ESM2M	fixed_population	Guinea
1.47408	2030	2.6	9	GFDL-ESM2M	fixed_population	Liberia
3.32225	2030	2.6	9	GFDL-ESM2M	fixed_population	Sierra Leone
59.468	2030	2.6	10	GFDL-ESM2M	fixed_population	Nigeria
4.25555	2030	2.6	10	GFDL-ESM2M	fixed_population	Guinea
1.49944	2030	2.6	10	GFDL-ESM2M	fixed_population	Liberia
3.32225	2030	2.6	10	GFDL-ESM2M	fixed_population	Sierra Leone
54.9419	2030	2.6	1	HadGEM2-ES	fixed_population	Nigeria
3.28318	2030	2.6	1	HadGEM2-ES	fixed_population	Guinea
1.44818	2030	2.6	1	HadGEM2-ES	fixed_population	Liberia
3.15196	2030	2.6	1	HadGEM2-ES	fixed_population	Sierra Leone
60.1485	2030	2.6	2	HadGEM2-ES	fixed_population	Nigeria
3.86238	2030	2.6	2	HadGEM2-ES	fixed_population	Guinea
1.47408	2030	2.6	2	HadGEM2-ES	fixed_population	Liberia
3.20474	2030	2.6	2	HadGEM2-ES	fixed_population	Sierra Leone
60.8766	2030	2.6	3	HadGEM2-ES	fixed_population	Nigeria
3.89701	2030	2.6	3	HadGEM2-ES	fixed_population	Guinea
1.49944	2030	2.6	3	HadGEM2-ES	fixed_population	Liberia
3.20474	2030	2.6	3	HadGEM2-ES	fixed_population	Sierra Leone
59.5296	2030	2.6	4	HadGEM2-ES	fixed_population	Nigeria
3.6341	2030	2.6	4	HadGEM2-ES	fixed_population	Guinea
1.44818	2030	2.6	4	HadGEM2-ES	fixed_population	Liberia
3.15196	2030	2.6	4	HadGEM2-ES	fixed_population	Sierra Leone
60.4657	2030	2.6	5	HadGEM2-ES	fixed_population	Nigeria
3.86238	2030	2.6	5	HadGEM2-ES	fixed_population	Guinea
1.49944	2030	2.6	5	HadGEM2-ES	fixed_population	Liberia
3.15196	2030	2.6	5	HadGEM2-ES	fixed_population	Sierra Leone
60.4657	2030	2.6	6	HadGEM2-ES	fixed_population	Nigeria
3.86238	2030	2.6	6	HadGEM2-ES	fixed_population	Guinea
1.49944	2030	2.6	6	HadGEM2-ES	fixed_population	Liberia
3.20474	2030	2.6	6	HadGEM2-ES	fixed_population	Sierra Leone
59.133	2030	2.6	7	HadGEM2-ES	fixed_population	Nigeria
3.44452	2030	2.6	7	HadGEM2-ES	fixed_population	Guinea
1.44818	2030	2.6	7	HadGEM2-ES	fixed_population	Liberia
3.15196	2030	2.6	7	HadGEM2-ES	fixed_population	Sierra Leone
60.1485	2030	2.6	8	HadGEM2-ES	fixed_population	Nigeria
3.70601	2030	2.6	8	HadGEM2-ES	fixed_population	Guinea
1.52636	2030	2.6	8	HadGEM2-ES	fixed_population	Liberia
3.15196	2030	2.6	8	HadGEM2-ES	fixed_population	Sierra Leone
60.0949	2030	2.6	9	HadGEM2-ES	fixed_population	Nigeria
3.44452	2030	2.6	9	HadGEM2-ES	fixed_population	Guinea
1.47408	2030	2.6	9	HadGEM2-ES	fixed_population	Liberia
3.15196	2030	2.6	9	HadGEM2-ES	fixed_population	Sierra Leone
60.1485	2030	2.6	10	HadGEM2-ES	fixed_population	Nigeria
3.86238	2030	2.6	10	HadGEM2-ES	fixed_population	Guinea
1.47408	2030	2.6	10	HadGEM2-ES	fixed_population	Liberia
3.20474	2030	2.6	10	HadGEM2-ES	fixed_population	Sierra Leone
47.333	2030	2.6	1	IPSL-CM5A-LR	fixed_population	Nigeria
2.32671	2030	2.6	1	IPSL-CM5A-LR	fixed_population	Guinea
1.44818	2030	2.6	1	IPSL-CM5A-LR	fixed_population	Liberia
3.08492	2030	2.6	1	IPSL-CM5A-LR	fixed_population	Sierra Leone
52.2317	2030	2.6	2	IPSL-CM5A-LR	fixed_population	Nigeria
3.15108	2030	2.6	2	IPSL-CM5A-LR	fixed_population	Guinea
1.50379	2030	2.6	2	IPSL-CM5A-LR	fixed_population	Liberia
3.08492	2030	2.6	2	IPSL-CM5A-LR	fixed_population	Sierra Leone
52.6114	2030	2.6	3	IPSL-CM5A-LR	fixed_population	Nigeria
3.34746	2030	2.6	3	IPSL-CM5A-LR	fixed_population	Guinea
1.47408	2030	2.6	3	IPSL-CM5A-LR	fixed_population	Liberia
3.15196	2030	2.6	3	IPSL-CM5A-LR	fixed_population	Sierra Leone
51.0434	2030	2.6	4	IPSL-CM5A-LR	fixed_population	Nigeria
2.8419	2030	2.6	4	IPSL-CM5A-LR	fixed_population	Guinea
1.47408	2030	2.6	4	IPSL-CM5A-LR	fixed_population	Liberia
3.08492	2030	2.6	4	IPSL-CM5A-LR	fixed_population	Sierra Leone
52.5489	2030	2.6	5	IPSL-CM5A-LR	fixed_population	Nigeria
3.1783	2030	2.6	5	IPSL-CM5A-LR	fixed_population	Guinea
1.47408	2030	2.6	5	IPSL-CM5A-LR	fixed_population	Liberia
3.20243	2030	2.6	5	IPSL-CM5A-LR	fixed_population	Sierra Leone
52.5489	2030	2.6	6	IPSL-CM5A-LR	fixed_population	Nigeria
3.22768	2030	2.6	6	IPSL-CM5A-LR	fixed_population	Guinea
1.47408	2030	2.6	6	IPSL-CM5A-LR	fixed_population	Liberia
3.15196	2030	2.6	6	IPSL-CM5A-LR	fixed_population	Sierra Leone
50.4165	2030	2.6	7	IPSL-CM5A-LR	fixed_population	Nigeria
2.75374	2030	2.6	7	IPSL-CM5A-LR	fixed_population	Guinea
1.44818	2030	2.6	7	IPSL-CM5A-LR	fixed_population	Liberia
3.08492	2030	2.6	7	IPSL-CM5A-LR	fixed_population	Sierra Leone
51.9702	2030	2.6	8	IPSL-CM5A-LR	fixed_population	Nigeria
2.94332	2030	2.6	8	IPSL-CM5A-LR	fixed_population	Guinea
1.53712	2030	2.6	8	IPSL-CM5A-LR	fixed_population	Liberia
3.15196	2030	2.6	8	IPSL-CM5A-LR	fixed_population	Sierra Leone
52.2317	2030	2.6	9	IPSL-CM5A-LR	fixed_population	Nigeria
2.70435	2030	2.6	9	IPSL-CM5A-LR	fixed_population	Guinea
1.47408	2030	2.6	9	IPSL-CM5A-LR	fixed_population	Liberia
3.08492	2030	2.6	9	IPSL-CM5A-LR	fixed_population	Sierra Leone
52.2942	2030	2.6	10	IPSL-CM5A-LR	fixed_population	Nigeria
3.1783	2030	2.6	10	IPSL-CM5A-LR	fixed_population	Guinea
1.47408	2030	2.6	10	IPSL-CM5A-LR	fixed_population	Liberia
3.15196	2030	2.6	10	IPSL-CM5A-LR	fixed_population	Sierra Leone
53.609	2030	2.6	1	MIROC5	fixed_population	Nigeria
2.89947	2030	2.6	1	MIROC5	fixed_population	Guinea
1.44818	2030	2.6	1	MIROC5	fixed_population	Liberia
3.08492	2030	2.6	1	MIROC5	fixed_population	Sierra Leone
59.2066	2030	2.6	2	MIROC5	fixed_population	Nigeria
3.47521	2030	2.6	2	MIROC5	fixed_population	Guinea
1.52636	2030	2.6	2	MIROC5	fixed_population	Liberia
3.08492	2030	2.6	2	MIROC5	fixed_population	Sierra Leone
59.9805	2030	2.6	3	MIROC5	fixed_population	Nigeria
3.59481	2030	2.6	3	MIROC5	fixed_population	Guinea
1.52636	2030	2.6	3	MIROC5	fixed_population	Liberia
3.20243	2030	2.6	3	MIROC5	fixed_population	Sierra Leone
57.5546	2030	2.6	4	MIROC5	fixed_population	Nigeria
3.17909	2030	2.6	4	MIROC5	fixed_population	Guinea
1.44818	2030	2.6	4	MIROC5	fixed_population	Liberia
3.08492	2030	2.6	4	MIROC5	fixed_population	Sierra Leone
59.5238	2030	2.6	5	MIROC5	fixed_population	Nigeria
3.47521	2030	2.6	5	MIROC5	fixed_population	Guinea
1.50379	2030	2.6	5	MIROC5	fixed_population	Liberia
3.20243	2030	2.6	5	MIROC5	fixed_population	Sierra Leone
59.692	2030	2.6	6	MIROC5	fixed_population	Nigeria
3.47521	2030	2.6	6	MIROC5	fixed_population	Guinea
1.50379	2030	2.6	6	MIROC5	fixed_population	Liberia
3.08492	2030	2.6	6	MIROC5	fixed_population	Sierra Leone
57.5546	2030	2.6	7	MIROC5	fixed_population	Nigeria
3.22848	2030	2.6	7	MIROC5	fixed_population	Guinea
1.44818	2030	2.6	7	MIROC5	fixed_population	Liberia
3.08492	2030	2.6	7	MIROC5	fixed_population	Sierra Leone
59.2066	2030	2.6	8	MIROC5	fixed_population	Nigeria
3.44058	2030	2.6	8	MIROC5	fixed_population	Guinea
1.53712	2030	2.6	8	MIROC5	fixed_population	Liberia
3.08492	2030	2.6	8	MIROC5	fixed_population	Sierra Leone
58.681	2030	2.6	9	MIROC5	fixed_population	Nigeria
3.251	2030	2.6	9	MIROC5	fixed_population	Guinea
1.47408	2030	2.6	9	MIROC5	fixed_population	Liberia
3.08492	2030	2.6	9	MIROC5	fixed_population	Sierra Leone
59.468	2030	2.6	10	MIROC5	fixed_population	Nigeria
3.47521	2030	2.6	10	MIROC5	fixed_population	Guinea
1.47408	2030	2.6	10	MIROC5	fixed_population	Liberia
3.08492	2030	2.6	10	MIROC5	fixed_population	Sierra Leone
53.6516	2050	2.6	1	GFDL-ESM2M	fixed_population	Nigeria
3.57658	2050	2.6	1	GFDL-ESM2M	fixed_population	Guinea
1.47408	2050	2.6	1	GFDL-ESM2M	fixed_population	Liberia
3.15196	2050	2.6	1	GFDL-ESM2M	fixed_population	Sierra Leone
59.3247	2050	2.6	2	GFDL-ESM2M	fixed_population	Nigeria
3.77564	2050	2.6	2	GFDL-ESM2M	fixed_population	Guinea
1.59583	2050	2.6	2	GFDL-ESM2M	fixed_population	Liberia
3.26947	2050	2.6	2	GFDL-ESM2M	fixed_population	Sierra Leone
59.6419	2050	2.6	3	GFDL-ESM2M	fixed_population	Nigeria
3.99984	2050	2.6	3	GFDL-ESM2M	fixed_population	Guinea
1.59583	2050	2.6	3	GFDL-ESM2M	fixed_population	Liberia
3.32225	2050	2.6	3	GFDL-ESM2M	fixed_population	Sierra Leone
58.6302	2050	2.6	4	GFDL-ESM2M	fixed_population	Nigeria
3.77564	2050	2.6	4	GFDL-ESM2M	fixed_population	Guinea
1.49944	2050	2.6	4	GFDL-ESM2M	fixed_population	Liberia
3.26947	2050	2.6	4	GFDL-ESM2M	fixed_population	Sierra Leone
59.0453	2050	2.6	5	GFDL-ESM2M	fixed_population	Nigeria
3.77564	2050	2.6	5	GFDL-ESM2M	fixed_population	Guinea
1.56251	2050	2.6	5	GFDL-ESM2M	fixed_population	Liberia
3.26947	2050	2.6	5	GFDL-ESM2M	fixed_population	Sierra Leone
59.8101	2050	2.6	6	GFDL-ESM2M	fixed_population	Nigeria
3.77564	2050	2.6	6	GFDL-ESM2M	fixed_population	Guinea
1.55172	2050	2.6	6	GFDL-ESM2M	fixed_population	Liberia
3.32225	2050	2.6	6	GFDL-ESM2M	fixed_population	Sierra Leone
58.3687	2050	2.6	7	GFDL-ESM2M	fixed_population	Nigeria
3.63055	2050	2.6	7	GFDL-ESM2M	fixed_population	Guinea
1.47408	2050	2.6	7	GFDL-ESM2M	fixed_population	Liberia
3.15196	2050	2.6	7	GFDL-ESM2M	fixed_population	Sierra Leone
59.0632	2050	2.6	8	GFDL-ESM2M	fixed_population	Nigeria
3.77564	2050	2.6	8	GFDL-ESM2M	fixed_population	Guinea
1.59583	2050	2.6	8	GFDL-ESM2M	fixed_population	Liberia
3.32225	2050	2.6	8	GFDL-ESM2M	fixed_population	Sierra Leone
58.97	2050	2.6	9	GFDL-ESM2M	fixed_population	Nigeria
3.77564	2050	2.6	9	GFDL-ESM2M	fixed_population	Guinea
1.47408	2050	2.6	9	GFDL-ESM2M	fixed_population	Liberia
3.26947	2050	2.6	9	GFDL-ESM2M	fixed_population	Sierra Leone
59.5861	2050	2.6	10	GFDL-ESM2M	fixed_population	Nigeria
3.77564	2050	2.6	10	GFDL-ESM2M	fixed_population	Guinea
1.49944	2050	2.6	10	GFDL-ESM2M	fixed_population	Liberia
3.32225	2050	2.6	10	GFDL-ESM2M	fixed_population	Sierra Leone
49.42	2050	2.6	1	HadGEM2-ES	fixed_population	Nigeria
3.45242	2050	2.6	1	HadGEM2-ES	fixed_population	Guinea
1.44818	2050	2.6	1	HadGEM2-ES	fixed_population	Liberia
3.15196	2050	2.6	1	HadGEM2-ES	fixed_population	Sierra Leone
54.6761	2050	2.6	2	HadGEM2-ES	fixed_population	Nigeria
3.87524	2050	2.6	2	HadGEM2-ES	fixed_population	Guinea
1.63483	2050	2.6	2	HadGEM2-ES	fixed_population	Liberia
3.20474	2050	2.6	2	HadGEM2-ES	fixed_population	Sierra Leone
55.3655	2050	2.6	3	HadGEM2-ES	fixed_population	Nigeria
3.95998	2050	2.6	3	HadGEM2-ES	fixed_population	Guinea
1.60511	2050	2.6	3	HadGEM2-ES	fixed_population	Liberia
3.20474	2050	2.6	3	HadGEM2-ES	fixed_population	Sierra Leone
54.3248	2050	2.6	4	HadGEM2-ES	fixed_population	Nigeria
3.87524	2050	2.6	4	HadGEM2-ES	fixed_population	Guinea
1.44818	2050	2.6	4	HadGEM2-ES	fixed_population	Liberia
3.15196	2050	2.6	4	HadGEM2-ES	fixed_population	Sierra Leone
54.9934	2050	2.6	5	HadGEM2-ES	fixed_population	Nigeria
3.90987	2050	2.6	5	HadGEM2-ES	fixed_population	Guinea
1.59434	2050	2.6	5	HadGEM2-ES	fixed_population	Liberia
3.15196	2050	2.6	5	HadGEM2-ES	fixed_population	Sierra Leone
54.9934	2050	2.6	6	HadGEM2-ES	fixed_population	Nigeria
3.90987	2050	2.6	6	HadGEM2-ES	fixed_population	Guinea
1.52915	2050	2.6	6	HadGEM2-ES	fixed_population	Liberia
3.20474	2050	2.6	6	HadGEM2-ES	fixed_population	Sierra Leone
53.7461	2050	2.6	7	HadGEM2-ES	fixed_population	Nigeria
3.61375	2050	2.6	7	HadGEM2-ES	fixed_population	Guinea
1.44818	2050	2.6	7	HadGEM2-ES	fixed_population	Liberia
3.15196	2050	2.6	7	HadGEM2-ES	fixed_population	Sierra Leone
54.4146	2050	2.6	8	HadGEM2-ES	fixed_population	Nigeria
3.87524	2050	2.6	8	HadGEM2-ES	fixed_population	Guinea
1.59583	2050	2.6	8	HadGEM2-ES	fixed_population	Liberia
3.20474	2050	2.6	8	HadGEM2-ES	fixed_population	Sierra Leone
53.889	2050	2.6	9	HadGEM2-ES	fixed_population	Nigeria
3.5975	2050	2.6	9	HadGEM2-ES	fixed_population	Guinea
1.44818	2050	2.6	9	HadGEM2-ES	fixed_population	Liberia
3.15196	2050	2.6	9	HadGEM2-ES	fixed_population	Sierra Leone
54.6761	2050	2.6	10	HadGEM2-ES	fixed_population	Nigeria
3.92536	2050	2.6	10	HadGEM2-ES	fixed_population	Guinea
1.49944	2050	2.6	10	HadGEM2-ES	fixed_population	Liberia
3.20474	2050	2.6	10	HadGEM2-ES	fixed_population	Sierra Leone
47.0745	2050	2.6	1	IPSL-CM5A-LR	fixed_population	Nigeria
2.15347	2050	2.6	1	IPSL-CM5A-LR	fixed_population	Guinea
1.49944	2050	2.6	1	IPSL-CM5A-LR	fixed_population	Liberia
3.08492	2050	2.6	1	IPSL-CM5A-LR	fixed_population	Sierra Leone
52.665	2050	2.6	2	IPSL-CM5A-LR	fixed_population	Nigeria
2.80522	2050	2.6	2	IPSL-CM5A-LR	fixed_population	Guinea
1.60511	2050	2.6	2	IPSL-CM5A-LR	fixed_population	Liberia
3.15196	2050	2.6	2	IPSL-CM5A-LR	fixed_population	Sierra Leone
52.665	2050	2.6	3	IPSL-CM5A-LR	fixed_population	Nigeria
2.93057	2050	2.6	3	IPSL-CM5A-LR	fixed_population	Guinea
1.60511	2050	2.6	3	IPSL-CM5A-LR	fixed_population	Liberia
3.15196	2050	2.6	3	IPSL-CM5A-LR	fixed_population	Sierra Leone
51.3209	2050	2.6	4	IPSL-CM5A-LR	fixed_population	Nigeria
2.61564	2050	2.6	4	IPSL-CM5A-LR	fixed_population	Guinea
1.49944	2050	2.6	4	IPSL-CM5A-LR	fixed_population	Liberia
3.15196	2050	2.6	4	IPSL-CM5A-LR	fixed_population	Sierra Leone
52.6025	2050	2.6	5	IPSL-CM5A-LR	fixed_population	Nigeria
2.88045	2050	2.6	5	IPSL-CM5A-LR	fixed_population	Guinea
1.56099	2050	2.6	5	IPSL-CM5A-LR	fixed_population	Liberia
3.15196	2050	2.6	5	IPSL-CM5A-LR	fixed_population	Sierra Leone
52.665	2050	2.6	6	IPSL-CM5A-LR	fixed_population	Nigeria
2.93057	2050	2.6	6	IPSL-CM5A-LR	fixed_population	Guinea
1.49944	2050	2.6	6	IPSL-CM5A-LR	fixed_population	Liberia
3.15196	2050	2.6	6	IPSL-CM5A-LR	fixed_population	Sierra Leone
50.1753	2050	2.6	7	IPSL-CM5A-LR	fixed_population	Nigeria
2.56552	2050	2.6	7	IPSL-CM5A-LR	fixed_population	Guinea
1.49944	2050	2.6	7	IPSL-CM5A-LR	fixed_population	Liberia
3.08492	2050	2.6	7	IPSL-CM5A-LR	fixed_population	Sierra Leone
52.341	2050	2.6	8	IPSL-CM5A-LR	fixed_population	Nigeria
2.7551	2050	2.6	8	IPSL-CM5A-LR	fixed_population	Guinea
1.59583	2050	2.6	8	IPSL-CM5A-LR	fixed_population	Liberia
3.15196	2050	2.6	8	IPSL-CM5A-LR	fixed_population	Sierra Leone
51.9702	2050	2.6	9	IPSL-CM5A-LR	fixed_population	Nigeria
2.47736	2050	2.6	9	IPSL-CM5A-LR	fixed_population	Guinea
1.49944	2050	2.6	9	IPSL-CM5A-LR	fixed_population	Liberia
3.15196	2050	2.6	9	IPSL-CM5A-LR	fixed_population	Sierra Leone
52.6114	2050	2.6	10	IPSL-CM5A-LR	fixed_population	Nigeria
2.93057	2050	2.6	10	IPSL-CM5A-LR	fixed_population	Guinea
1.49944	2050	2.6	10	IPSL-CM5A-LR	fixed_population	Liberia
3.15196	2050	2.6	10	IPSL-CM5A-LR	fixed_population	Sierra Leone
50.7768	2050	2.6	1	MIROC5	fixed_population	Nigeria
2.96006	2050	2.6	1	MIROC5	fixed_population	Guinea
1.44818	2050	2.6	1	MIROC5	fixed_population	Liberia
3.08492	2050	2.6	1	MIROC5	fixed_population	Sierra Leone
56.4311	2050	2.6	2	MIROC5	fixed_population	Nigeria
3.49116	2050	2.6	2	MIROC5	fixed_population	Guinea
1.57327	2050	2.6	2	MIROC5	fixed_population	Liberia
3.15196	2050	2.6	2	MIROC5	fixed_population	Sierra Leone
56.7483	2050	2.6	3	MIROC5	fixed_population	Nigeria
3.61094	2050	2.6	3	MIROC5	fixed_population	Guinea
1.60511	2050	2.6	3	MIROC5	fixed_population	Liberia
3.15196	2050	2.6	3	MIROC5	fixed_population	Sierra Leone
55.7366	2050	2.6	4	MIROC5	fixed_population	Nigeria
3.25147	2050	2.6	4	MIROC5	fixed_population	Guinea
1.44818	2050	2.6	4	MIROC5	fixed_population	Liberia
3.15196	2050	2.6	4	MIROC5	fixed_population	Sierra Leone
56.7483	2050	2.6	5	MIROC5	fixed_population	Nigeria
3.51209	2050	2.6	5	MIROC5	fixed_population	Guinea
1.56099	2050	2.6	5	MIROC5	fixed_population	Liberia
3.08492	2050	2.6	5	MIROC5	fixed_population	Sierra Leone
56.7483	2050	2.6	6	MIROC5	fixed_population	Nigeria
3.5622	2050	2.6	6	MIROC5	fixed_population	Guinea
1.52915	2050	2.6	6	MIROC5	fixed_population	Liberia
3.15196	2050	2.6	6	MIROC5	fixed_population	Sierra Leone
55.2204	2050	2.6	7	MIROC5	fixed_population	Nigeria
3.17956	2050	2.6	7	MIROC5	fixed_population	Guinea
1.44818	2050	2.6	7	MIROC5	fixed_population	Liberia
3.08492	2050	2.6	7	MIROC5	fixed_population	Sierra Leone
56.1696	2050	2.6	8	MIROC5	fixed_population	Nigeria
3.44105	2050	2.6	8	MIROC5	fixed_population	Guinea
1.59583	2050	2.6	8	MIROC5	fixed_population	Liberia
3.15196	2050	2.6	8	MIROC5	fixed_population	Sierra Leone
55.6439	2050	2.6	9	MIROC5	fixed_population	Nigeria
3.25147	2050	2.6	9	MIROC5	fixed_population	Guinea
1.47408	2050	2.6	9	MIROC5	fixed_population	Liberia
3.08492	2050	2.6	9	MIROC5	fixed_population	Sierra Leone
56.7483	2050	2.6	10	MIROC5	fixed_population	Nigeria
3.49116	2050	2.6	10	MIROC5	fixed_population	Guinea
1.49944	2050	2.6	10	MIROC5	fixed_population	Liberia
3.15196	2050	2.6	10	MIROC5	fixed_population	Sierra Leone
29.516	2070	2.6	1	GFDL-ESM2M	fixed_population	Nigeria
3.19445	2070	2.6	1	GFDL-ESM2M	fixed_population	Guinea
1.44818	2070	2.6	1	GFDL-ESM2M	fixed_population	Liberia
3.08492	2070	2.6	1	GFDL-ESM2M	fixed_population	Sierra Leone
38.2416	2070	2.6	2	GFDL-ESM2M	fixed_population	Nigeria
3.66106	2070	2.6	2	GFDL-ESM2M	fixed_population	Guinea
1.56248	2070	2.6	2	GFDL-ESM2M	fixed_population	Liberia
3.08492	2070	2.6	2	GFDL-ESM2M	fixed_population	Sierra Leone
38.2912	2070	2.6	3	GFDL-ESM2M	fixed_population	Nigeria
3.82221	2070	2.6	3	GFDL-ESM2M	fixed_population	Guinea
1.58865	2070	2.6	3	GFDL-ESM2M	fixed_population	Liberia
3.24485	2070	2.6	3	GFDL-ESM2M	fixed_population	Sierra Leone
34.557	2070	2.6	4	GFDL-ESM2M	fixed_population	Nigeria
3.6112	2070	2.6	4	GFDL-ESM2M	fixed_population	Guinea
1.44818	2070	2.6	4	GFDL-ESM2M	fixed_population	Liberia
3.08492	2070	2.6	4	GFDL-ESM2M	fixed_population	Sierra Leone
38.2416	2070	2.6	5	GFDL-ESM2M	fixed_population	Nigeria
3.73424	2070	2.6	5	GFDL-ESM2M	fixed_population	Guinea
1.56248	2070	2.6	5	GFDL-ESM2M	fixed_population	Liberia
3.12503	2070	2.6	5	GFDL-ESM2M	fixed_population	Sierra Leone
38.198	2070	2.6	6	GFDL-ESM2M	fixed_population	Nigeria
3.68485	2070	2.6	6	GFDL-ESM2M	fixed_population	Guinea
1.48866	2070	2.6	6	GFDL-ESM2M	fixed_population	Liberia
3.24485	2070	2.6	6	GFDL-ESM2M	fixed_population	Sierra Leone
34.3003	2070	2.6	7	GFDL-ESM2M	fixed_population	Nigeria
3.46611	2070	2.6	7	GFDL-ESM2M	fixed_population	Guinea
1.44818	2070	2.6	7	GFDL-ESM2M	fixed_population	Liberia
3.08492	2070	2.6	7	GFDL-ESM2M	fixed_population	Sierra Leone
37.9849	2070	2.6	8	GFDL-ESM2M	fixed_population	Nigeria
3.64608	2070	2.6	8	GFDL-ESM2M	fixed_population	Guinea
1.51122	2070	2.6	8	GFDL-ESM2M	fixed_population	Liberia
3.12503	2070	2.6	8	GFDL-ESM2M	fixed_population	Sierra Leone
34.3003	2070	2.6	9	GFDL-ESM2M	fixed_population	Nigeria
3.64608	2070	2.6	9	GFDL-ESM2M	fixed_population	Guinea
1.47789	2070	2.6	9	GFDL-ESM2M	fixed_population	Liberia
3.08492	2070	2.6	9	GFDL-ESM2M	fixed_population	Sierra Leone
38.198	2070	2.6	10	GFDL-ESM2M	fixed_population	Nigeria
3.66106	2070	2.6	10	GFDL-ESM2M	fixed_population	Guinea
1.47789	2070	2.6	10	GFDL-ESM2M	fixed_population	Liberia
3.20474	2070	2.6	10	GFDL-ESM2M	fixed_population	Sierra Leone
34.847	2070	2.6	1	HadGEM2-ES	fixed_population	Nigeria
2.99108	2070	2.6	1	HadGEM2-ES	fixed_population	Guinea
1.44818	2070	2.6	1	HadGEM2-ES	fixed_population	Liberia
3.08492	2070	2.6	1	HadGEM2-ES	fixed_population	Sierra Leone
41.3638	2070	2.6	2	HadGEM2-ES	fixed_population	Nigeria
3.33101	2070	2.6	2	HadGEM2-ES	fixed_population	Guinea
1.6489	2070	2.6	2	HadGEM2-ES	fixed_population	Liberia
3.20474	2070	2.6	2	HadGEM2-ES	fixed_population	Sierra Leone
41.4135	2070	2.6	3	HadGEM2-ES	fixed_population	Nigeria
3.91982	2070	2.6	3	HadGEM2-ES	fixed_population	Guinea
1.67556	2070	2.6	3	HadGEM2-ES	fixed_population	Liberia
3.24485	2070	2.6	3	HadGEM2-ES	fixed_population	Sierra Leone
39.8052	2070	2.6	4	HadGEM2-ES	fixed_population	Nigeria
3.38798	2070	2.6	4	HadGEM2-ES	fixed_population	Guinea
1.53509	2070	2.6	4	HadGEM2-ES	fixed_population	Liberia
3.08492	2070	2.6	4	HadGEM2-ES	fixed_population	Sierra Leone
41.3638	2070	2.6	5	HadGEM2-ES	fixed_population	Nigeria
3.44096	2070	2.6	5	HadGEM2-ES	fixed_population	Guinea
1.61558	2070	2.6	5	HadGEM2-ES	fixed_population	Liberia
3.19206	2070	2.6	5	HadGEM2-ES	fixed_population	Sierra Leone
41.4135	2070	2.6	6	HadGEM2-ES	fixed_population	Nigeria
3.63054	2070	2.6	6	HadGEM2-ES	fixed_population	Guinea
1.58586	2070	2.6	6	HadGEM2-ES	fixed_population	Liberia
3.24485	2070	2.6	6	HadGEM2-ES	fixed_population	Sierra Leone
39.8052	2070	2.6	7	HadGEM2-ES	fixed_population	Nigeria
3.13322	2070	2.6	7	HadGEM2-ES	fixed_population	Guinea
1.44818	2070	2.6	7	HadGEM2-ES	fixed_population	Liberia
3.08492	2070	2.6	7	HadGEM2-ES	fixed_population	Sierra Leone
41.3638	2070	2.6	8	HadGEM2-ES	fixed_population	Nigeria
3.35491	2070	2.6	8	HadGEM2-ES	fixed_population	Guinea
1.67556	2070	2.6	8	HadGEM2-ES	fixed_population	Liberia
3.19206	2070	2.6	8	HadGEM2-ES	fixed_population	Sierra Leone
41.3638	2070	2.6	9	HadGEM2-ES	fixed_population	Nigeria
3.19014	2070	2.6	9	HadGEM2-ES	fixed_population	Guinea
1.47354	2070	2.6	9	HadGEM2-ES	fixed_population	Liberia
3.08492	2070	2.6	9	HadGEM2-ES	fixed_population	Sierra Leone
41.4135	2070	2.6	10	HadGEM2-ES	fixed_population	Nigeria
3.52059	2070	2.6	10	HadGEM2-ES	fixed_population	Guinea
1.53509	2070	2.6	10	HadGEM2-ES	fixed_population	Liberia
3.20474	2070	2.6	10	HadGEM2-ES	fixed_population	Sierra Leone
30.522	2070	2.6	1	IPSL-CM5A-LR	fixed_population	Nigeria
2.46021	2070	2.6	1	IPSL-CM5A-LR	fixed_population	Guinea
1.44818	2070	2.6	1	IPSL-CM5A-LR	fixed_population	Liberia
3.08492	2070	2.6	1	IPSL-CM5A-LR	fixed_population	Sierra Leone
37.8652	2070	2.6	2	IPSL-CM5A-LR	fixed_population	Nigeria
2.77805	2070	2.6	2	IPSL-CM5A-LR	fixed_population	Guinea
1.6489	2070	2.6	2	IPSL-CM5A-LR	fixed_population	Liberia
3.08492	2070	2.6	2	IPSL-CM5A-LR	fixed_population	Sierra Leone
37.8116	2070	2.6	3	IPSL-CM5A-LR	fixed_population	Nigeria
3.16041	2070	2.6	3	IPSL-CM5A-LR	fixed_population	Guinea
1.653	2070	2.6	3	IPSL-CM5A-LR	fixed_population	Liberia
3.12503	2070	2.6	3	IPSL-CM5A-LR	fixed_population	Sierra Leone
37.7183	2070	2.6	4	IPSL-CM5A-LR	fixed_population	Nigeria
2.83503	2070	2.6	4	IPSL-CM5A-LR	fixed_population	Guinea
1.53509	2070	2.6	4	IPSL-CM5A-LR	fixed_population	Liberia
3.08492	2070	2.6	4	IPSL-CM5A-LR	fixed_population	Sierra Leone
37.8116	2070	2.6	5	IPSL-CM5A-LR	fixed_population	Nigeria
2.85123	2070	2.6	5	IPSL-CM5A-LR	fixed_population	Guinea
1.61558	2070	2.6	5	IPSL-CM5A-LR	fixed_population	Liberia
3.12503	2070	2.6	5	IPSL-CM5A-LR	fixed_population	Sierra Leone
37.8116	2070	2.6	6	IPSL-CM5A-LR	fixed_population	Nigeria
3.04081	2070	2.6	6	IPSL-CM5A-LR	fixed_population	Guinea
1.58586	2070	2.6	6	IPSL-CM5A-LR	fixed_population	Liberia
3.12503	2070	2.6	6	IPSL-CM5A-LR	fixed_population	Sierra Leone
37.4616	2070	2.6	7	IPSL-CM5A-LR	fixed_population	Nigeria
2.46021	2070	2.6	7	IPSL-CM5A-LR	fixed_population	Guinea
1.44818	2070	2.6	7	IPSL-CM5A-LR	fixed_population	Liberia
3.08492	2070	2.6	7	IPSL-CM5A-LR	fixed_population	Sierra Leone
37.5549	2070	2.6	8	IPSL-CM5A-LR	fixed_population	Nigeria
2.80195	2070	2.6	8	IPSL-CM5A-LR	fixed_population	Guinea
1.67556	2070	2.6	8	IPSL-CM5A-LR	fixed_population	Liberia
3.12503	2070	2.6	8	IPSL-CM5A-LR	fixed_population	Sierra Leone
37.5549	2070	2.6	9	IPSL-CM5A-LR	fixed_population	Nigeria
2.68646	2070	2.6	9	IPSL-CM5A-LR	fixed_population	Guinea
1.47354	2070	2.6	9	IPSL-CM5A-LR	fixed_population	Liberia
3.08492	2070	2.6	9	IPSL-CM5A-LR	fixed_population	Sierra Leone
37.8116	2070	2.6	10	IPSL-CM5A-LR	fixed_population	Nigeria
2.96763	2070	2.6	10	IPSL-CM5A-LR	fixed_population	Guinea
1.53509	2070	2.6	10	IPSL-CM5A-LR	fixed_population	Liberia
3.08492	2070	2.6	10	IPSL-CM5A-LR	fixed_population	Sierra Leone
44.425	2070	2.6	1	MIROC5	fixed_population	Nigeria
2.95533	2070	2.6	1	MIROC5	fixed_population	Guinea
1.44818	2070	2.6	1	MIROC5	fixed_population	Liberia
3.08492	2070	2.6	1	MIROC5	fixed_population	Sierra Leone
49.8195	2070	2.6	2	MIROC5	fixed_population	Nigeria
3.26003	2070	2.6	2	MIROC5	fixed_population	Guinea
1.6748	2070	2.6	2	MIROC5	fixed_population	Liberia
3.08492	2070	2.6	2	MIROC5	fixed_population	Sierra Leone
49.8692	2070	2.6	3	MIROC5	fixed_population	Nigeria
3.33321	2070	2.6	3	MIROC5	fixed_population	Guinea
1.70146	2070	2.6	3	MIROC5	fixed_population	Liberia
3.19206	2070	2.6	3	MIROC5	fixed_population	Sierra Leone
48.2609	2070	2.6	4	MIROC5	fixed_population	Nigeria
3.33321	2070	2.6	4	MIROC5	fixed_population	Guinea
1.53509	2070	2.6	4	MIROC5	fixed_population	Liberia
3.08492	2070	2.6	4	MIROC5	fixed_population	Sierra Leone
49.8195	2070	2.6	5	MIROC5	fixed_population	Nigeria
3.33321	2070	2.6	5	MIROC5	fixed_population	Guinea
1.64148	2070	2.6	5	MIROC5	fixed_population	Liberia
3.12503	2070	2.6	5	MIROC5	fixed_population	Sierra Leone
49.8692	2070	2.6	6	MIROC5	fixed_population	Nigeria
3.33321	2070	2.6	6	MIROC5	fixed_population	Guinea
1.61176	2070	2.6	6	MIROC5	fixed_population	Liberia
3.19206	2070	2.6	6	MIROC5	fixed_population	Sierra Leone
48.2609	2070	2.6	7	MIROC5	fixed_population	Nigeria
3.02917	2070	2.6	7	MIROC5	fixed_population	Guinea
1.44818	2070	2.6	7	MIROC5	fixed_population	Liberia
3.08492	2070	2.6	7	MIROC5	fixed_population	Sierra Leone
49.8195	2070	2.6	8	MIROC5	fixed_population	Nigeria
3.33321	2070	2.6	8	MIROC5	fixed_population	Guinea
1.70146	2070	2.6	8	MIROC5	fixed_population	Liberia
3.12503	2070	2.6	8	MIROC5	fixed_population	Sierra Leone
49.5628	2070	2.6	9	MIROC5	fixed_population	Nigeria
3.33321	2070	2.6	9	MIROC5	fixed_population	Guinea
1.49944	2070	2.6	9	MIROC5	fixed_population	Liberia
3.08492	2070	2.6	9	MIROC5	fixed_population	Sierra Leone
49.8692	2070	2.6	10	MIROC5	fixed_population	Nigeria
3.15036	2070	2.6	10	MIROC5	fixed_population	Guinea
1.56099	2070	2.6	10	MIROC5	fixed_population	Liberia
3.15196	2070	2.6	10	MIROC5	fixed_population	Sierra Leone
70.334	2020	6	1	GFDL-ESM2M	fixed_population	Nigeria
2.14173	2020	6	1	GFDL-ESM2M	fixed_population	Guinea
1.35898	2020	6	1	GFDL-ESM2M	fixed_population	Liberia
2.98319	2020	6	1	GFDL-ESM2M	fixed_population	Sierra Leone
77.0711	2020	6	2	GFDL-ESM2M	fixed_population	Nigeria
2.41324	2020	6	2	GFDL-ESM2M	fixed_population	Guinea
1.35898	2020	6	2	GFDL-ESM2M	fixed_population	Liberia
2.98319	2020	6	2	GFDL-ESM2M	fixed_population	Sierra Leone
80.2016	2020	6	3	GFDL-ESM2M	fixed_population	Nigeria
2.52534	2020	6	3	GFDL-ESM2M	fixed_population	Guinea
1.35898	2020	6	3	GFDL-ESM2M	fixed_population	Liberia
3.04267	2020	6	3	GFDL-ESM2M	fixed_population	Sierra Leone
77.4003	2020	6	4	GFDL-ESM2M	fixed_population	Nigeria
2.21833	2020	6	4	GFDL-ESM2M	fixed_population	Guinea
1.35898	2020	6	4	GFDL-ESM2M	fixed_population	Liberia
2.98319	2020	6	4	GFDL-ESM2M	fixed_population	Sierra Leone
79.1023	2020	6	5	GFDL-ESM2M	fixed_population	Nigeria
2.48475	2020	6	5	GFDL-ESM2M	fixed_population	Guinea
1.35898	2020	6	5	GFDL-ESM2M	fixed_population	Liberia
2.98319	2020	6	5	GFDL-ESM2M	fixed_population	Sierra Leone
80.2248	2020	6	6	GFDL-ESM2M	fixed_population	Nigeria
2.41324	2020	6	6	GFDL-ESM2M	fixed_population	Guinea
1.35898	2020	6	6	GFDL-ESM2M	fixed_population	Liberia
3.04267	2020	6	6	GFDL-ESM2M	fixed_population	Sierra Leone
72.7838	2020	6	7	GFDL-ESM2M	fixed_population	Nigeria
2.21833	2020	6	7	GFDL-ESM2M	fixed_population	Guinea
1.35898	2020	6	7	GFDL-ESM2M	fixed_population	Liberia
2.98319	2020	6	7	GFDL-ESM2M	fixed_population	Sierra Leone
77.2823	2020	6	8	GFDL-ESM2M	fixed_population	Nigeria
2.41324	2020	6	8	GFDL-ESM2M	fixed_population	Guinea
1.35898	2020	6	8	GFDL-ESM2M	fixed_population	Liberia
2.98319	2020	6	8	GFDL-ESM2M	fixed_population	Sierra Leone
75.6432	2020	6	9	GFDL-ESM2M	fixed_population	Nigeria
2.26698	2020	6	9	GFDL-ESM2M	fixed_population	Guinea
1.35898	2020	6	9	GFDL-ESM2M	fixed_population	Liberia
2.98319	2020	6	9	GFDL-ESM2M	fixed_population	Sierra Leone
77.4761	2020	6	10	GFDL-ESM2M	fixed_population	Nigeria
2.32399	2020	6	10	GFDL-ESM2M	fixed_population	Guinea
1.35898	2020	6	10	GFDL-ESM2M	fixed_population	Liberia
2.98319	2020	6	10	GFDL-ESM2M	fixed_population	Sierra Leone
69.9318	2020	6	1	HadGEM2-ES	fixed_population	Nigeria
2.14173	2020	6	1	HadGEM2-ES	fixed_population	Guinea
1.35898	2020	6	1	HadGEM2-ES	fixed_population	Liberia
2.98319	2020	6	1	HadGEM2-ES	fixed_population	Sierra Leone
76.5013	2020	6	2	HadGEM2-ES	fixed_population	Nigeria
2.32399	2020	6	2	HadGEM2-ES	fixed_population	Guinea
1.35898	2020	6	2	HadGEM2-ES	fixed_population	Liberia
2.98319	2020	6	2	HadGEM2-ES	fixed_population	Sierra Leone
79.7242	2020	6	3	HadGEM2-ES	fixed_population	Nigeria
2.4361	2020	6	3	HadGEM2-ES	fixed_population	Guinea
1.35898	2020	6	3	HadGEM2-ES	fixed_population	Liberia
3.04267	2020	6	3	HadGEM2-ES	fixed_population	Sierra Leone
76.9481	2020	6	4	HadGEM2-ES	fixed_population	Nigeria
2.21833	2020	6	4	HadGEM2-ES	fixed_population	Guinea
1.35898	2020	6	4	HadGEM2-ES	fixed_population	Liberia
2.98319	2020	6	4	HadGEM2-ES	fixed_population	Sierra Leone
78.4103	2020	6	5	HadGEM2-ES	fixed_population	Nigeria
2.4361	2020	6	5	HadGEM2-ES	fixed_population	Guinea
1.35898	2020	6	5	HadGEM2-ES	fixed_population	Liberia
2.98319	2020	6	5	HadGEM2-ES	fixed_population	Sierra Leone
80.666	2020	6	6	HadGEM2-ES	fixed_population	Nigeria
2.32399	2020	6	6	HadGEM2-ES	fixed_population	Guinea
1.35898	2020	6	6	HadGEM2-ES	fixed_population	Liberia
3.04267	2020	6	6	HadGEM2-ES	fixed_population	Sierra Leone
74.1102	2020	6	7	HadGEM2-ES	fixed_population	Nigeria
2.21833	2020	6	7	HadGEM2-ES	fixed_population	Guinea
1.35898	2020	6	7	HadGEM2-ES	fixed_population	Liberia
2.98319	2020	6	7	HadGEM2-ES	fixed_population	Sierra Leone
77.5423	2020	6	8	HadGEM2-ES	fixed_population	Nigeria
2.32399	2020	6	8	HadGEM2-ES	fixed_population	Guinea
1.35898	2020	6	8	HadGEM2-ES	fixed_population	Liberia
2.98319	2020	6	8	HadGEM2-ES	fixed_population	Sierra Leone
75.7742	2020	6	9	HadGEM2-ES	fixed_population	Nigeria
2.21833	2020	6	9	HadGEM2-ES	fixed_population	Guinea
1.35898	2020	6	9	HadGEM2-ES	fixed_population	Liberia
2.98319	2020	6	9	HadGEM2-ES	fixed_population	Sierra Leone
77.723	2020	6	10	HadGEM2-ES	fixed_population	Nigeria
2.32399	2020	6	10	HadGEM2-ES	fixed_population	Guinea
1.35898	2020	6	10	HadGEM2-ES	fixed_population	Liberia
2.98319	2020	6	10	HadGEM2-ES	fixed_population	Sierra Leone
68.4488	2020	6	1	IPSL-CM5A-LR	fixed_population	Nigeria
2.17355	2020	6	1	IPSL-CM5A-LR	fixed_population	Guinea
1.35898	2020	6	1	IPSL-CM5A-LR	fixed_population	Liberia
2.98319	2020	6	1	IPSL-CM5A-LR	fixed_population	Sierra Leone
75.5206	2020	6	2	IPSL-CM5A-LR	fixed_population	Nigeria
2.24739	2020	6	2	IPSL-CM5A-LR	fixed_population	Guinea
1.35898	2020	6	2	IPSL-CM5A-LR	fixed_population	Liberia
2.98319	2020	6	2	IPSL-CM5A-LR	fixed_population	Sierra Leone
79.3427	2020	6	3	IPSL-CM5A-LR	fixed_population	Nigeria
2.40814	2020	6	3	IPSL-CM5A-LR	fixed_population	Guinea
1.35898	2020	6	3	IPSL-CM5A-LR	fixed_population	Liberia
3.04267	2020	6	3	IPSL-CM5A-LR	fixed_population	Sierra Leone
75.4477	2020	6	4	IPSL-CM5A-LR	fixed_population	Nigeria
2.24739	2020	6	4	IPSL-CM5A-LR	fixed_population	Guinea
1.35898	2020	6	4	IPSL-CM5A-LR	fixed_population	Liberia
2.98319	2020	6	4	IPSL-CM5A-LR	fixed_population	Sierra Leone
76.7184	2020	6	5	IPSL-CM5A-LR	fixed_population	Nigeria
2.35949	2020	6	5	IPSL-CM5A-LR	fixed_population	Guinea
1.35898	2020	6	5	IPSL-CM5A-LR	fixed_population	Liberia
2.98319	2020	6	5	IPSL-CM5A-LR	fixed_population	Sierra Leone
78.9943	2020	6	6	IPSL-CM5A-LR	fixed_population	Nigeria
2.29604	2020	6	6	IPSL-CM5A-LR	fixed_population	Guinea
1.35898	2020	6	6	IPSL-CM5A-LR	fixed_population	Liberia
3.04267	2020	6	6	IPSL-CM5A-LR	fixed_population	Sierra Leone
72.4813	2020	6	7	IPSL-CM5A-LR	fixed_population	Nigeria
2.17355	2020	6	7	IPSL-CM5A-LR	fixed_population	Guinea
1.35898	2020	6	7	IPSL-CM5A-LR	fixed_population	Liberia
2.98319	2020	6	7	IPSL-CM5A-LR	fixed_population	Sierra Leone
76.962	2020	6	8	IPSL-CM5A-LR	fixed_population	Nigeria
2.29604	2020	6	8	IPSL-CM5A-LR	fixed_population	Guinea
1.35898	2020	6	8	IPSL-CM5A-LR	fixed_population	Liberia
2.98319	2020	6	8	IPSL-CM5A-LR	fixed_population	Sierra Leone
74.3271	2020	6	9	IPSL-CM5A-LR	fixed_population	Nigeria
2.24739	2020	6	9	IPSL-CM5A-LR	fixed_population	Guinea
1.35898	2020	6	9	IPSL-CM5A-LR	fixed_population	Liberia
2.98319	2020	6	9	IPSL-CM5A-LR	fixed_population	Sierra Leone
76.9354	2020	6	10	IPSL-CM5A-LR	fixed_population	Nigeria
2.35949	2020	6	10	IPSL-CM5A-LR	fixed_population	Guinea
1.35898	2020	6	10	IPSL-CM5A-LR	fixed_population	Liberia
2.98319	2020	6	10	IPSL-CM5A-LR	fixed_population	Sierra Leone
70.2352	2020	6	1	MIROC5	fixed_population	Nigeria
2.14173	2020	6	1	MIROC5	fixed_population	Guinea
1.21911	2020	6	1	MIROC5	fixed_population	Liberia
2.98319	2020	6	1	MIROC5	fixed_population	Sierra Leone
77.0808	2020	6	2	MIROC5	fixed_population	Nigeria
2.33663	2020	6	2	MIROC5	fixed_population	Guinea
1.21911	2020	6	2	MIROC5	fixed_population	Liberia
2.98319	2020	6	2	MIROC5	fixed_population	Sierra Leone
79.5997	2020	6	3	MIROC5	fixed_population	Nigeria
2.44874	2020	6	3	MIROC5	fixed_population	Guinea
1.21911	2020	6	3	MIROC5	fixed_population	Liberia
3.04267	2020	6	3	MIROC5	fixed_population	Sierra Leone
75.8685	2020	6	4	MIROC5	fixed_population	Nigeria
2.14173	2020	6	4	MIROC5	fixed_population	Guinea
1.21911	2020	6	4	MIROC5	fixed_population	Liberia
2.98319	2020	6	4	MIROC5	fixed_population	Sierra Leone
77.5291	2020	6	5	MIROC5	fixed_population	Nigeria
2.29604	2020	6	5	MIROC5	fixed_population	Guinea
1.21911	2020	6	5	MIROC5	fixed_population	Liberia
2.98319	2020	6	5	MIROC5	fixed_population	Sierra Leone
80.3695	2020	6	6	MIROC5	fixed_population	Nigeria
2.33663	2020	6	6	MIROC5	fixed_population	Guinea
1.21911	2020	6	6	MIROC5	fixed_population	Liberia
3.04267	2020	6	6	MIROC5	fixed_population	Sierra Leone
74.4336	2020	6	7	MIROC5	fixed_population	Nigeria
2.14173	2020	6	7	MIROC5	fixed_population	Guinea
1.21911	2020	6	7	MIROC5	fixed_population	Liberia
2.98319	2020	6	7	MIROC5	fixed_population	Sierra Leone
77.1905	2020	6	8	MIROC5	fixed_population	Nigeria
2.33663	2020	6	8	MIROC5	fixed_population	Guinea
1.21911	2020	6	8	MIROC5	fixed_population	Liberia
2.98319	2020	6	8	MIROC5	fixed_population	Sierra Leone
75.5126	2020	6	9	MIROC5	fixed_population	Nigeria
2.19037	2020	6	9	MIROC5	fixed_population	Guinea
1.21911	2020	6	9	MIROC5	fixed_population	Liberia
2.98319	2020	6	9	MIROC5	fixed_population	Sierra Leone
77.911	2020	6	10	MIROC5	fixed_population	Nigeria
2.24739	2020	6	10	MIROC5	fixed_population	Guinea
1.21911	2020	6	10	MIROC5	fixed_population	Liberia
2.98319	2020	6	10	MIROC5	fixed_population	Sierra Leone
68.5066	2030	6	1	GFDL-ESM2M	fixed_population	Nigeria
3.71293	2030	6	1	GFDL-ESM2M	fixed_population	Guinea
1.56099	2030	6	1	GFDL-ESM2M	fixed_population	Liberia
3.38179	2030	6	1	GFDL-ESM2M	fixed_population	Sierra Leone
74.3735	2030	6	2	GFDL-ESM2M	fixed_population	Nigeria
3.81629	2030	6	2	GFDL-ESM2M	fixed_population	Guinea
1.67483	2030	6	2	GFDL-ESM2M	fixed_population	Liberia
3.38179	2030	6	2	GFDL-ESM2M	fixed_population	Sierra Leone
75.1126	2030	6	3	GFDL-ESM2M	fixed_population	Nigeria
3.95751	2030	6	3	GFDL-ESM2M	fixed_population	Guinea
1.62406	2030	6	3	GFDL-ESM2M	fixed_population	Liberia
3.38179	2030	6	3	GFDL-ESM2M	fixed_population	Sierra Leone
74.5175	2030	6	4	GFDL-ESM2M	fixed_population	Nigeria
3.81629	2030	6	4	GFDL-ESM2M	fixed_population	Guinea
1.61176	2030	6	4	GFDL-ESM2M	fixed_population	Liberia
3.38179	2030	6	4	GFDL-ESM2M	fixed_population	Sierra Leone
74.5733	2030	6	5	GFDL-ESM2M	fixed_population	Nigeria
3.81629	2030	6	5	GFDL-ESM2M	fixed_population	Guinea
1.67483	2030	6	5	GFDL-ESM2M	fixed_population	Liberia
3.38179	2030	6	5	GFDL-ESM2M	fixed_population	Sierra Leone
74.5733	2030	6	6	GFDL-ESM2M	fixed_population	Nigeria
3.81629	2030	6	6	GFDL-ESM2M	fixed_population	Guinea
1.67483	2030	6	6	GFDL-ESM2M	fixed_population	Liberia
3.38179	2030	6	6	GFDL-ESM2M	fixed_population	Sierra Leone
72.8601	2030	6	7	GFDL-ESM2M	fixed_population	Nigeria
3.81629	2030	6	7	GFDL-ESM2M	fixed_population	Guinea
1.56099	2030	6	7	GFDL-ESM2M	fixed_population	Liberia
3.38179	2030	6	7	GFDL-ESM2M	fixed_population	Sierra Leone
74.5733	2030	6	8	GFDL-ESM2M	fixed_population	Nigeria
3.81629	2030	6	8	GFDL-ESM2M	fixed_population	Guinea
1.68559	2030	6	8	GFDL-ESM2M	fixed_population	Liberia
3.38179	2030	6	8	GFDL-ESM2M	fixed_population	Sierra Leone
73.128	2030	6	9	GFDL-ESM2M	fixed_population	Nigeria
3.81629	2030	6	9	GFDL-ESM2M	fixed_population	Guinea
1.56099	2030	6	9	GFDL-ESM2M	fixed_population	Liberia
3.38179	2030	6	9	GFDL-ESM2M	fixed_population	Sierra Leone
74.2242	2030	6	10	GFDL-ESM2M	fixed_population	Nigeria
3.81629	2030	6	10	GFDL-ESM2M	fixed_population	Guinea
1.64511	2030	6	10	GFDL-ESM2M	fixed_population	Liberia
3.38179	2030	6	10	GFDL-ESM2M	fixed_population	Sierra Leone
69.6131	2030	6	1	HadGEM2-ES	fixed_population	Nigeria
3.91452	2030	6	1	HadGEM2-ES	fixed_population	Guinea
1.56099	2030	6	1	HadGEM2-ES	fixed_population	Liberia
3.26428	2030	6	1	HadGEM2-ES	fixed_population	Sierra Leone
76.1247	2030	6	2	HadGEM2-ES	fixed_population	Nigeria
3.91452	2030	6	2	HadGEM2-ES	fixed_population	Guinea
1.67483	2030	6	2	HadGEM2-ES	fixed_population	Liberia
3.38179	2030	6	2	HadGEM2-ES	fixed_population	Sierra Leone
76.472	2030	6	3	HadGEM2-ES	fixed_population	Nigeria
4.12669	2030	6	3	HadGEM2-ES	fixed_population	Guinea
1.67483	2030	6	3	HadGEM2-ES	fixed_population	Liberia
3.38179	2030	6	3	HadGEM2-ES	fixed_population	Sierra Leone
76.4162	2030	6	4	HadGEM2-ES	fixed_population	Nigeria
3.91452	2030	6	4	HadGEM2-ES	fixed_population	Guinea
1.61176	2030	6	4	HadGEM2-ES	fixed_population	Liberia
3.38179	2030	6	4	HadGEM2-ES	fixed_population	Sierra Leone
76.472	2030	6	5	HadGEM2-ES	fixed_population	Nigeria
3.91452	2030	6	5	HadGEM2-ES	fixed_population	Guinea
1.67483	2030	6	5	HadGEM2-ES	fixed_population	Liberia
3.38179	2030	6	5	HadGEM2-ES	fixed_population	Sierra Leone
76.472	2030	6	6	HadGEM2-ES	fixed_population	Nigeria
3.91452	2030	6	6	HadGEM2-ES	fixed_population	Guinea
1.64511	2030	6	6	HadGEM2-ES	fixed_population	Liberia
3.38179	2030	6	6	HadGEM2-ES	fixed_population	Sierra Leone
74.2838	2030	6	7	HadGEM2-ES	fixed_population	Nigeria
3.91452	2030	6	7	HadGEM2-ES	fixed_population	Guinea
1.56099	2030	6	7	HadGEM2-ES	fixed_population	Liberia
3.26428	2030	6	7	HadGEM2-ES	fixed_population	Sierra Leone
75.5855	2030	6	8	HadGEM2-ES	fixed_population	Nigeria
3.91452	2030	6	8	HadGEM2-ES	fixed_population	Guinea
1.67483	2030	6	8	HadGEM2-ES	fixed_population	Liberia
3.38179	2030	6	8	HadGEM2-ES	fixed_population	Sierra Leone
75.1745	2030	6	9	HadGEM2-ES	fixed_population	Nigeria
3.91452	2030	6	9	HadGEM2-ES	fixed_population	Guinea
1.61176	2030	6	9	HadGEM2-ES	fixed_population	Liberia
3.38179	2030	6	9	HadGEM2-ES	fixed_population	Sierra Leone
76.2723	2030	6	10	HadGEM2-ES	fixed_population	Nigeria
3.91452	2030	6	10	HadGEM2-ES	fixed_population	Guinea
1.64511	2030	6	10	HadGEM2-ES	fixed_population	Liberia
3.38179	2030	6	10	HadGEM2-ES	fixed_population	Sierra Leone
68.4689	2030	6	1	IPSL-CM5A-LR	fixed_population	Nigeria
3.50397	2030	6	1	IPSL-CM5A-LR	fixed_population	Guinea
1.56099	2030	6	1	IPSL-CM5A-LR	fixed_population	Liberia
3.20474	2030	6	1	IPSL-CM5A-LR	fixed_population	Sierra Leone
74.8684	2030	6	2	IPSL-CM5A-LR	fixed_population	Nigeria
3.78902	2030	6	2	IPSL-CM5A-LR	fixed_population	Guinea
1.67483	2030	6	2	IPSL-CM5A-LR	fixed_population	Liberia
3.32225	2030	6	2	IPSL-CM5A-LR	fixed_population	Sierra Leone
76.0009	2030	6	3	IPSL-CM5A-LR	fixed_population	Nigeria
3.82365	2030	6	3	IPSL-CM5A-LR	fixed_population	Guinea
1.67483	2030	6	3	IPSL-CM5A-LR	fixed_population	Liberia
3.32225	2030	6	3	IPSL-CM5A-LR	fixed_population	Sierra Leone
74.3802	2030	6	4	IPSL-CM5A-LR	fixed_population	Nigeria
3.78902	2030	6	4	IPSL-CM5A-LR	fixed_population	Guinea
1.61176	2030	6	4	IPSL-CM5A-LR	fixed_population	Liberia
3.32225	2030	6	4	IPSL-CM5A-LR	fixed_population	Sierra Leone
75.2618	2030	6	5	IPSL-CM5A-LR	fixed_population	Nigeria
3.76779	2030	6	5	IPSL-CM5A-LR	fixed_population	Guinea
1.67483	2030	6	5	IPSL-CM5A-LR	fixed_population	Liberia
3.32225	2030	6	5	IPSL-CM5A-LR	fixed_population	Sierra Leone
75.3991	2030	6	6	IPSL-CM5A-LR	fixed_population	Nigeria
3.78902	2030	6	6	IPSL-CM5A-LR	fixed_population	Guinea
1.64511	2030	6	6	IPSL-CM5A-LR	fixed_population	Liberia
3.32225	2030	6	6	IPSL-CM5A-LR	fixed_population	Sierra Leone
73.7209	2030	6	7	IPSL-CM5A-LR	fixed_population	Nigeria
3.76779	2030	6	7	IPSL-CM5A-LR	fixed_population	Guinea
1.56099	2030	6	7	IPSL-CM5A-LR	fixed_population	Liberia
3.20474	2030	6	7	IPSL-CM5A-LR	fixed_population	Sierra Leone
74.5044	2030	6	8	IPSL-CM5A-LR	fixed_population	Nigeria
3.76779	2030	6	8	IPSL-CM5A-LR	fixed_population	Guinea
1.68559	2030	6	8	IPSL-CM5A-LR	fixed_population	Liberia
3.32225	2030	6	8	IPSL-CM5A-LR	fixed_population	Sierra Leone
73.494	2030	6	9	IPSL-CM5A-LR	fixed_population	Nigeria
3.76779	2030	6	9	IPSL-CM5A-LR	fixed_population	Guinea
1.61176	2030	6	9	IPSL-CM5A-LR	fixed_population	Liberia
3.32225	2030	6	9	IPSL-CM5A-LR	fixed_population	Sierra Leone
74.8059	2030	6	10	IPSL-CM5A-LR	fixed_population	Nigeria
3.78902	2030	6	10	IPSL-CM5A-LR	fixed_population	Guinea
1.64511	2030	6	10	IPSL-CM5A-LR	fixed_population	Liberia
3.32225	2030	6	10	IPSL-CM5A-LR	fixed_population	Sierra Leone
69.5506	2030	6	1	MIROC5	fixed_population	Nigeria
3.59167	2030	6	1	MIROC5	fixed_population	Guinea
1.56099	2030	6	1	MIROC5	fixed_population	Liberia
3.26428	2030	6	1	MIROC5	fixed_population	Sierra Leone
75.9126	2030	6	2	MIROC5	fixed_population	Nigeria
3.59167	2030	6	2	MIROC5	fixed_population	Guinea
1.67483	2030	6	2	MIROC5	fixed_population	Liberia
3.38179	2030	6	2	MIROC5	fixed_population	Sierra Leone
76.7632	2030	6	3	MIROC5	fixed_population	Nigeria
3.6263	2030	6	3	MIROC5	fixed_population	Guinea
1.67483	2030	6	3	MIROC5	fixed_population	Liberia
3.38179	2030	6	3	MIROC5	fixed_population	Sierra Leone
75.701	2030	6	4	MIROC5	fixed_population	Nigeria
3.59167	2030	6	4	MIROC5	fixed_population	Guinea
1.56099	2030	6	4	MIROC5	fixed_population	Liberia
3.38179	2030	6	4	MIROC5	fixed_population	Sierra Leone
75.9126	2030	6	5	MIROC5	fixed_population	Nigeria
3.59167	2030	6	5	MIROC5	fixed_population	Guinea
1.67483	2030	6	5	MIROC5	fixed_population	Liberia
3.38179	2030	6	5	MIROC5	fixed_population	Sierra Leone
75.9126	2030	6	6	MIROC5	fixed_population	Nigeria
3.59167	2030	6	6	MIROC5	fixed_population	Guinea
1.67483	2030	6	6	MIROC5	fixed_population	Liberia
3.38179	2030	6	6	MIROC5	fixed_population	Sierra Leone
73.9431	2030	6	7	MIROC5	fixed_population	Nigeria
3.59167	2030	6	7	MIROC5	fixed_population	Guinea
1.56099	2030	6	7	MIROC5	fixed_population	Liberia
3.26428	2030	6	7	MIROC5	fixed_population	Sierra Leone
74.9174	2030	6	8	MIROC5	fixed_population	Nigeria
3.59167	2030	6	8	MIROC5	fixed_population	Guinea
1.62406	2030	6	8	MIROC5	fixed_population	Liberia
3.38179	2030	6	8	MIROC5	fixed_population	Sierra Leone
74.5576	2030	6	9	MIROC5	fixed_population	Nigeria
3.59167	2030	6	9	MIROC5	fixed_population	Guinea
1.56099	2030	6	9	MIROC5	fixed_population	Liberia
3.38179	2030	6	9	MIROC5	fixed_population	Sierra Leone
75.8501	2030	6	10	MIROC5	fixed_population	Nigeria
3.59167	2030	6	10	MIROC5	fixed_population	Guinea
1.64511	2030	6	10	MIROC5	fixed_population	Liberia
3.38179	2030	6	10	MIROC5	fixed_population	Sierra Leone
75.4716	2050	6	1	GFDL-ESM2M	fixed_population	Nigeria
4.09761	2050	6	1	GFDL-ESM2M	fixed_population	Guinea
1.67127	2050	6	1	GFDL-ESM2M	fixed_population	Liberia
3.38179	2050	6	1	GFDL-ESM2M	fixed_population	Sierra Leone
78.415	2050	6	2	GFDL-ESM2M	fixed_population	Nigeria
4.23104	2050	6	2	GFDL-ESM2M	fixed_population	Guinea
1.73432	2050	6	2	GFDL-ESM2M	fixed_population	Liberia
3.38179	2050	6	2	GFDL-ESM2M	fixed_population	Sierra Leone
78.9297	2050	6	3	GFDL-ESM2M	fixed_population	Nigeria
4.23104	2050	6	3	GFDL-ESM2M	fixed_population	Guinea
1.74361	2050	6	3	GFDL-ESM2M	fixed_population	Liberia
3.38179	2050	6	3	GFDL-ESM2M	fixed_population	Sierra Leone
78.3989	2050	6	4	GFDL-ESM2M	fixed_population	Nigeria
4.09761	2050	6	4	GFDL-ESM2M	fixed_population	Guinea
1.67127	2050	6	4	GFDL-ESM2M	fixed_population	Liberia
3.38179	2050	6	4	GFDL-ESM2M	fixed_population	Sierra Leone
78.5418	2050	6	5	GFDL-ESM2M	fixed_population	Nigeria
4.23104	2050	6	5	GFDL-ESM2M	fixed_population	Guinea
1.74361	2050	6	5	GFDL-ESM2M	fixed_population	Liberia
3.38179	2050	6	5	GFDL-ESM2M	fixed_population	Sierra Leone
78.7459	2050	6	6	GFDL-ESM2M	fixed_population	Nigeria
4.23104	2050	6	6	GFDL-ESM2M	fixed_population	Guinea
1.70099	2050	6	6	GFDL-ESM2M	fixed_population	Liberia
3.38179	2050	6	6	GFDL-ESM2M	fixed_population	Sierra Leone
77.7529	2050	6	7	GFDL-ESM2M	fixed_population	Nigeria
4.09761	2050	6	7	GFDL-ESM2M	fixed_population	Guinea
1.67127	2050	6	7	GFDL-ESM2M	fixed_population	Liberia
3.38179	2050	6	7	GFDL-ESM2M	fixed_population	Sierra Leone
78.2825	2050	6	8	GFDL-ESM2M	fixed_population	Nigeria
4.18308	2050	6	8	GFDL-ESM2M	fixed_population	Guinea
1.74361	2050	6	8	GFDL-ESM2M	fixed_population	Liberia
3.42189	2050	6	8	GFDL-ESM2M	fixed_population	Sierra Leone
78.373	2050	6	9	GFDL-ESM2M	fixed_population	Nigeria
4.09761	2050	6	9	GFDL-ESM2M	fixed_population	Guinea
1.70099	2050	6	9	GFDL-ESM2M	fixed_population	Liberia
3.38179	2050	6	9	GFDL-ESM2M	fixed_population	Sierra Leone
78.358	2050	6	10	GFDL-ESM2M	fixed_population	Nigeria
4.23104	2050	6	10	GFDL-ESM2M	fixed_population	Guinea
1.73432	2050	6	10	GFDL-ESM2M	fixed_population	Liberia
3.38179	2050	6	10	GFDL-ESM2M	fixed_population	Sierra Leone
75.9656	2050	6	1	HadGEM2-ES	fixed_population	Nigeria
3.8084	2050	6	1	HadGEM2-ES	fixed_population	Guinea
1.64511	2050	6	1	HadGEM2-ES	fixed_population	Liberia
3.32225	2050	6	1	HadGEM2-ES	fixed_population	Sierra Leone
79.7395	2050	6	2	HadGEM2-ES	fixed_population	Nigeria
4.71643	2050	6	2	HadGEM2-ES	fixed_population	Guinea
1.73432	2050	6	2	HadGEM2-ES	fixed_population	Liberia
3.38179	2050	6	2	HadGEM2-ES	fixed_population	Sierra Leone
80.1274	2050	6	3	HadGEM2-ES	fixed_population	Nigeria
4.93929	2050	6	3	HadGEM2-ES	fixed_population	Guinea
1.75072	2050	6	3	HadGEM2-ES	fixed_population	Liberia
3.38179	2050	6	3	HadGEM2-ES	fixed_population	Sierra Leone
79.5965	2050	6	4	HadGEM2-ES	fixed_population	Nigeria
4.28853	2050	6	4	HadGEM2-ES	fixed_population	Guinea
1.64511	2050	6	4	HadGEM2-ES	fixed_population	Liberia
3.32225	2050	6	4	HadGEM2-ES	fixed_population	Sierra Leone
79.7395	2050	6	5	HadGEM2-ES	fixed_population	Nigeria
4.18231	2050	6	5	HadGEM2-ES	fixed_population	Guinea
1.75072	2050	6	5	HadGEM2-ES	fixed_population	Liberia
3.38179	2050	6	5	HadGEM2-ES	fixed_population	Sierra Leone
80.0704	2050	6	6	HadGEM2-ES	fixed_population	Nigeria
4.02705	2050	6	6	HadGEM2-ES	fixed_population	Guinea
1.75919	2050	6	6	HadGEM2-ES	fixed_population	Liberia
3.38179	2050	6	6	HadGEM2-ES	fixed_population	Sierra Leone
78.7209	2050	6	7	HadGEM2-ES	fixed_population	Nigeria
3.8084	2050	6	7	HadGEM2-ES	fixed_population	Guinea
1.64511	2050	6	7	HadGEM2-ES	fixed_population	Liberia
3.32225	2050	6	7	HadGEM2-ES	fixed_population	Sierra Leone
79.6566	2050	6	8	HadGEM2-ES	fixed_population	Nigeria
3.84148	2050	6	8	HadGEM2-ES	fixed_population	Guinea
1.76001	2050	6	8	HadGEM2-ES	fixed_population	Liberia
3.36236	2050	6	8	HadGEM2-ES	fixed_population	Sierra Leone
79.6975	2050	6	9	HadGEM2-ES	fixed_population	Nigeria
4.04097	2050	6	9	HadGEM2-ES	fixed_population	Guinea
1.67483	2050	6	9	HadGEM2-ES	fixed_population	Liberia
3.38179	2050	6	9	HadGEM2-ES	fixed_population	Sierra Leone
79.6825	2050	6	10	HadGEM2-ES	fixed_population	Nigeria
4.30751	2050	6	10	HadGEM2-ES	fixed_population	Guinea
1.73432	2050	6	10	HadGEM2-ES	fixed_population	Liberia
3.38179	2050	6	10	HadGEM2-ES	fixed_population	Sierra Leone
75.8732	2050	6	1	IPSL-CM5A-LR	fixed_population	Nigeria
4.0045	2050	6	1	IPSL-CM5A-LR	fixed_population	Guinea
1.67127	2050	6	1	IPSL-CM5A-LR	fixed_population	Liberia
3.32225	2050	6	1	IPSL-CM5A-LR	fixed_population	Sierra Leone
79.4964	2050	6	2	IPSL-CM5A-LR	fixed_population	Nigeria
4.51763	2050	6	2	IPSL-CM5A-LR	fixed_population	Guinea
1.73432	2050	6	2	IPSL-CM5A-LR	fixed_population	Liberia
3.38179	2050	6	2	IPSL-CM5A-LR	fixed_population	Sierra Leone
80.0752	2050	6	3	IPSL-CM5A-LR	fixed_population	Nigeria
4.69588	2050	6	3	IPSL-CM5A-LR	fixed_population	Guinea
1.78163	2050	6	3	IPSL-CM5A-LR	fixed_population	Liberia
3.38179	2050	6	3	IPSL-CM5A-LR	fixed_population	Sierra Leone
78.3279	2050	6	4	IPSL-CM5A-LR	fixed_population	Nigeria
4.18174	2050	6	4	IPSL-CM5A-LR	fixed_population	Guinea
1.67127	2050	6	4	IPSL-CM5A-LR	fixed_population	Liberia
3.32225	2050	6	4	IPSL-CM5A-LR	fixed_population	Sierra Leone
79.4964	2050	6	5	IPSL-CM5A-LR	fixed_population	Nigeria
4.60038	2050	6	5	IPSL-CM5A-LR	fixed_population	Guinea
1.78163	2050	6	5	IPSL-CM5A-LR	fixed_population	Liberia
3.38179	2050	6	5	IPSL-CM5A-LR	fixed_population	Sierra Leone
79.8273	2050	6	6	IPSL-CM5A-LR	fixed_population	Nigeria
4.38494	2050	6	6	IPSL-CM5A-LR	fixed_population	Guinea
1.73432	2050	6	6	IPSL-CM5A-LR	fixed_population	Liberia
3.38179	2050	6	6	IPSL-CM5A-LR	fixed_population	Sierra Leone
78.3533	2050	6	7	IPSL-CM5A-LR	fixed_population	Nigeria
4.04052	2050	6	7	IPSL-CM5A-LR	fixed_population	Guinea
1.67127	2050	6	7	IPSL-CM5A-LR	fixed_population	Liberia
3.32225	2050	6	7	IPSL-CM5A-LR	fixed_population	Sierra Leone
78.3384	2050	6	8	IPSL-CM5A-LR	fixed_population	Nigeria
4.08848	2050	6	8	IPSL-CM5A-LR	fixed_population	Guinea
1.76001	2050	6	8	IPSL-CM5A-LR	fixed_population	Liberia
3.36236	2050	6	8	IPSL-CM5A-LR	fixed_population	Sierra Leone
78.5534	2050	6	9	IPSL-CM5A-LR	fixed_population	Nigeria
4.04052	2050	6	9	IPSL-CM5A-LR	fixed_population	Guinea
1.70099	2050	6	9	IPSL-CM5A-LR	fixed_population	Liberia
3.38179	2050	6	9	IPSL-CM5A-LR	fixed_population	Sierra Leone
79.6304	2050	6	10	IPSL-CM5A-LR	fixed_population	Nigeria
4.47403	2050	6	10	IPSL-CM5A-LR	fixed_population	Guinea
1.73432	2050	6	10	IPSL-CM5A-LR	fixed_population	Liberia
3.38179	2050	6	10	IPSL-CM5A-LR	fixed_population	Sierra Leone
76.1555	2050	6	1	MIROC5	fixed_population	Nigeria
3.67427	2050	6	1	MIROC5	fixed_population	Guinea
1.67127	2050	6	1	MIROC5	fixed_population	Liberia
3.32225	2050	6	1	MIROC5	fixed_population	Sierra Leone
78.8687	2050	6	2	MIROC5	fixed_population	Nigeria
4.04706	2050	6	2	MIROC5	fixed_population	Guinea
1.73432	2050	6	2	MIROC5	fixed_population	Liberia
3.32225	2050	6	2	MIROC5	fixed_population	Sierra Leone
80.0564	2050	6	3	MIROC5	fixed_population	Nigeria
4.07658	2050	6	3	MIROC5	fixed_population	Guinea
1.74361	2050	6	3	MIROC5	fixed_population	Liberia
3.32225	2050	6	3	MIROC5	fixed_population	Sierra Leone
78.7754	2050	6	4	MIROC5	fixed_population	Nigeria
3.88594	2050	6	4	MIROC5	fixed_population	Guinea
1.67127	2050	6	4	MIROC5	fixed_population	Liberia
3.32225	2050	6	4	MIROC5	fixed_population	Sierra Leone
79.0452	2050	6	5	MIROC5	fixed_population	Nigeria
4.04888	2050	6	5	MIROC5	fixed_population	Guinea
1.74361	2050	6	5	MIROC5	fixed_population	Liberia
3.32225	2050	6	5	MIROC5	fixed_population	Sierra Leone
79.1996	2050	6	6	MIROC5	fixed_population	Nigeria
3.81545	2050	6	6	MIROC5	fixed_population	Guinea
1.70099	2050	6	6	MIROC5	fixed_population	Liberia
3.32225	2050	6	6	MIROC5	fixed_population	Sierra Leone
78.4794	2050	6	7	MIROC5	fixed_population	Nigeria
3.71028	2050	6	7	MIROC5	fixed_population	Guinea
1.67127	2050	6	7	MIROC5	fixed_population	Liberia
3.32225	2050	6	7	MIROC5	fixed_population	Sierra Leone
78.4645	2050	6	8	MIROC5	fixed_population	Nigeria
3.73797	2050	6	8	MIROC5	fixed_population	Guinea
1.74361	2050	6	8	MIROC5	fixed_population	Liberia
3.36236	2050	6	8	MIROC5	fixed_population	Sierra Leone
78.4794	2050	6	9	MIROC5	fixed_population	Nigeria
3.88594	2050	6	9	MIROC5	fixed_population	Guinea
1.70099	2050	6	9	MIROC5	fixed_population	Liberia
3.32225	2050	6	9	MIROC5	fixed_population	Sierra Leone
79.0523	2050	6	10	MIROC5	fixed_population	Nigeria
3.81545	2050	6	10	MIROC5	fixed_population	Guinea
1.71175	2050	6	10	MIROC5	fixed_population	Liberia
3.32225	2050	6	10	MIROC5	fixed_population	Sierra Leone
78.844	2070	6	1	GFDL-ESM2M	fixed_population	Nigeria
4.56187	2070	6	1	GFDL-ESM2M	fixed_population	Guinea
1.87117	2070	6	1	GFDL-ESM2M	fixed_population	Liberia
3.38179	2070	6	1	GFDL-ESM2M	fixed_population	Sierra Leone
79.9527	2070	6	2	GFDL-ESM2M	fixed_population	Nigeria
4.66869	2070	6	2	GFDL-ESM2M	fixed_population	Guinea
1.90089	2070	6	2	GFDL-ESM2M	fixed_population	Liberia
3.38179	2070	6	2	GFDL-ESM2M	fixed_population	Sierra Leone
81.3408	2070	6	3	GFDL-ESM2M	fixed_population	Nigeria
4.75285	2070	6	3	GFDL-ESM2M	fixed_population	Guinea
1.90089	2070	6	3	GFDL-ESM2M	fixed_population	Liberia
3.38179	2070	6	3	GFDL-ESM2M	fixed_population	Sierra Leone
80.2441	2070	6	4	GFDL-ESM2M	fixed_population	Nigeria
4.6329	2070	6	4	GFDL-ESM2M	fixed_population	Guinea
1.90089	2070	6	4	GFDL-ESM2M	fixed_population	Liberia
3.38179	2070	6	4	GFDL-ESM2M	fixed_population	Sierra Leone
80.3	2070	6	5	GFDL-ESM2M	fixed_population	Nigeria
4.66869	2070	6	5	GFDL-ESM2M	fixed_population	Guinea
1.91018	2070	6	5	GFDL-ESM2M	fixed_population	Liberia
3.38179	2070	6	5	GFDL-ESM2M	fixed_population	Sierra Leone
80.3	2070	6	6	GFDL-ESM2M	fixed_population	Nigeria
4.56187	2070	6	6	GFDL-ESM2M	fixed_population	Guinea
1.91018	2070	6	6	GFDL-ESM2M	fixed_population	Liberia
3.38179	2070	6	6	GFDL-ESM2M	fixed_population	Sierra Leone
79.2555	2070	6	7	GFDL-ESM2M	fixed_population	Nigeria
4.6329	2070	6	7	GFDL-ESM2M	fixed_population	Guinea
1.87117	2070	6	7	GFDL-ESM2M	fixed_population	Liberia
3.38179	2070	6	7	GFDL-ESM2M	fixed_population	Sierra Leone
79.4113	2070	6	8	GFDL-ESM2M	fixed_population	Nigeria
4.56187	2070	6	8	GFDL-ESM2M	fixed_population	Guinea
1.90089	2070	6	8	GFDL-ESM2M	fixed_population	Liberia
3.38179	2070	6	8	GFDL-ESM2M	fixed_population	Sierra Leone
79.5648	2070	6	9	GFDL-ESM2M	fixed_population	Nigeria
4.56187	2070	6	9	GFDL-ESM2M	fixed_population	Guinea
1.90089	2070	6	9	GFDL-ESM2M	fixed_population	Liberia
3.38179	2070	6	9	GFDL-ESM2M	fixed_population	Sierra Leone
80.3259	2070	6	10	GFDL-ESM2M	fixed_population	Nigeria
4.71797	2070	6	10	GFDL-ESM2M	fixed_population	Guinea
1.91018	2070	6	10	GFDL-ESM2M	fixed_population	Liberia
3.38179	2070	6	10	GFDL-ESM2M	fixed_population	Sierra Leone
80.2584	2070	6	1	HadGEM2-ES	fixed_population	Nigeria
4.57683	2070	6	1	HadGEM2-ES	fixed_population	Guinea
1.82386	2070	6	1	HadGEM2-ES	fixed_population	Liberia
3.38179	2070	6	1	HadGEM2-ES	fixed_population	Sierra Leone
81.3003	2070	6	2	HadGEM2-ES	fixed_population	Nigeria
4.90897	2070	6	2	HadGEM2-ES	fixed_population	Guinea
1.87927	2070	6	2	HadGEM2-ES	fixed_population	Liberia
3.38179	2070	6	2	HadGEM2-ES	fixed_population	Sierra Leone
82.3409	2070	6	3	HadGEM2-ES	fixed_population	Nigeria
5.32129	2070	6	3	HadGEM2-ES	fixed_population	Guinea
1.87927	2070	6	3	HadGEM2-ES	fixed_population	Liberia
3.38179	2070	6	3	HadGEM2-ES	fixed_population	Sierra Leone
82.2688	2070	6	4	HadGEM2-ES	fixed_population	Nigeria
4.68651	2070	6	4	HadGEM2-ES	fixed_population	Guinea
1.86998	2070	6	4	HadGEM2-ES	fixed_population	Liberia
3.38179	2070	6	4	HadGEM2-ES	fixed_population	Sierra Leone
82.2912	2070	6	5	HadGEM2-ES	fixed_population	Nigeria
4.88673	2070	6	5	HadGEM2-ES	fixed_population	Guinea
1.87927	2070	6	5	HadGEM2-ES	fixed_population	Liberia
3.38179	2070	6	5	HadGEM2-ES	fixed_population	Sierra Leone
82.2912	2070	6	6	HadGEM2-ES	fixed_population	Nigeria
4.8235	2070	6	6	HadGEM2-ES	fixed_population	Guinea
1.87927	2070	6	6	HadGEM2-ES	fixed_population	Liberia
3.38179	2070	6	6	HadGEM2-ES	fixed_population	Sierra Leone
80.6699	2070	6	7	HadGEM2-ES	fixed_population	Nigeria
4.62548	2070	6	7	HadGEM2-ES	fixed_population	Guinea
1.86998	2070	6	7	HadGEM2-ES	fixed_population	Liberia
3.38179	2070	6	7	HadGEM2-ES	fixed_population	Sierra Leone
80.8257	2070	6	8	HadGEM2-ES	fixed_population	Nigeria
4.57683	2070	6	8	HadGEM2-ES	fixed_population	Guinea
1.87927	2070	6	8	HadGEM2-ES	fixed_population	Liberia
3.38179	2070	6	8	HadGEM2-ES	fixed_population	Sierra Leone
80.8481	2070	6	9	HadGEM2-ES	fixed_population	Nigeria
4.86811	2070	6	9	HadGEM2-ES	fixed_population	Guinea
1.86998	2070	6	9	HadGEM2-ES	fixed_population	Liberia
3.38179	2070	6	9	HadGEM2-ES	fixed_population	Sierra Leone
82.3409	2070	6	10	HadGEM2-ES	fixed_population	Nigeria
5.14792	2070	6	10	HadGEM2-ES	fixed_population	Guinea
1.87927	2070	6	10	HadGEM2-ES	fixed_population	Liberia
3.38179	2070	6	10	HadGEM2-ES	fixed_population	Sierra Leone
77.4808	2070	6	1	IPSL-CM5A-LR	fixed_population	Nigeria
4.81878	2070	6	1	IPSL-CM5A-LR	fixed_population	Guinea
1.85477	2070	6	1	IPSL-CM5A-LR	fixed_population	Liberia
3.38179	2070	6	1	IPSL-CM5A-LR	fixed_population	Sierra Leone
80.2358	2070	6	2	IPSL-CM5A-LR	fixed_population	Nigeria
5.08568	2070	6	2	IPSL-CM5A-LR	fixed_population	Guinea
1.91018	2070	6	2	IPSL-CM5A-LR	fixed_population	Liberia
3.38179	2070	6	2	IPSL-CM5A-LR	fixed_population	Sierra Leone
81.3366	2070	6	3	IPSL-CM5A-LR	fixed_population	Nigeria
5.54756	2070	6	3	IPSL-CM5A-LR	fixed_population	Guinea
1.91018	2070	6	3	IPSL-CM5A-LR	fixed_population	Liberia
3.38179	2070	6	3	IPSL-CM5A-LR	fixed_population	Sierra Leone
80.1576	2070	6	4	IPSL-CM5A-LR	fixed_population	Nigeria
4.8898	2070	6	4	IPSL-CM5A-LR	fixed_population	Guinea
1.90089	2070	6	4	IPSL-CM5A-LR	fixed_population	Liberia
3.38179	2070	6	4	IPSL-CM5A-LR	fixed_population	Sierra Leone
80.3031	2070	6	5	IPSL-CM5A-LR	fixed_population	Nigeria
5.15045	2070	6	5	IPSL-CM5A-LR	fixed_population	Guinea
1.91018	2070	6	5	IPSL-CM5A-LR	fixed_population	Liberia
3.38179	2070	6	5	IPSL-CM5A-LR	fixed_population	Sierra Leone
80.2535	2070	6	6	IPSL-CM5A-LR	fixed_population	Nigeria
4.98925	2070	6	6	IPSL-CM5A-LR	fixed_population	Guinea
1.91018	2070	6	6	IPSL-CM5A-LR	fixed_population	Liberia
3.38179	2070	6	6	IPSL-CM5A-LR	fixed_population	Sierra Leone
79.5162	2070	6	7	IPSL-CM5A-LR	fixed_population	Nigeria
4.81878	2070	6	7	IPSL-CM5A-LR	fixed_population	Guinea
1.90089	2070	6	7	IPSL-CM5A-LR	fixed_population	Liberia
3.38179	2070	6	7	IPSL-CM5A-LR	fixed_population	Sierra Leone
79.3599	2070	6	8	IPSL-CM5A-LR	fixed_population	Nigeria
4.92288	2070	6	8	IPSL-CM5A-LR	fixed_population	Guinea
1.91018	2070	6	8	IPSL-CM5A-LR	fixed_population	Liberia
3.38179	2070	6	8	IPSL-CM5A-LR	fixed_population	Sierra Leone
79.8479	2070	6	9	IPSL-CM5A-LR	fixed_population	Nigeria
5.01694	2070	6	9	IPSL-CM5A-LR	fixed_population	Guinea
1.90089	2070	6	9	IPSL-CM5A-LR	fixed_population	Liberia
3.38179	2070	6	9	IPSL-CM5A-LR	fixed_population	Sierra Leone
80.3457	2070	6	10	IPSL-CM5A-LR	fixed_population	Nigeria
5.43788	2070	6	10	IPSL-CM5A-LR	fixed_population	Guinea
1.91018	2070	6	10	IPSL-CM5A-LR	fixed_population	Liberia
3.38179	2070	6	10	IPSL-CM5A-LR	fixed_population	Sierra Leone
79.4376	2070	6	1	MIROC5	fixed_population	Nigeria
4.42065	2070	6	1	MIROC5	fixed_population	Guinea
1.87117	2070	6	1	MIROC5	fixed_population	Liberia
3.38179	2070	6	1	MIROC5	fixed_population	Sierra Leone
81.4138	2070	6	2	MIROC5	fixed_population	Nigeria
5.12323	2070	6	2	MIROC5	fixed_population	Guinea
1.90089	2070	6	2	MIROC5	fixed_population	Liberia
3.38179	2070	6	2	MIROC5	fixed_population	Sierra Leone
82.8016	2070	6	3	MIROC5	fixed_population	Nigeria
5.40001	2070	6	3	MIROC5	fixed_population	Guinea
1.90089	2070	6	3	MIROC5	fixed_population	Liberia
3.38179	2070	6	3	MIROC5	fixed_population	Sierra Leone
80.8377	2070	6	4	MIROC5	fixed_population	Nigeria
4.9718	2070	6	4	MIROC5	fixed_population	Guinea
1.90089	2070	6	4	MIROC5	fixed_population	Liberia
3.38179	2070	6	4	MIROC5	fixed_population	Sierra Leone
81.7611	2070	6	5	MIROC5	fixed_population	Nigeria
5.07395	2070	6	5	MIROC5	fixed_population	Guinea
1.91018	2070	6	5	MIROC5	fixed_population	Liberia
3.38179	2070	6	5	MIROC5	fixed_population	Sierra Leone
81.7387	2070	6	6	MIROC5	fixed_population	Nigeria
4.96714	2070	6	6	MIROC5	fixed_population	Guinea
1.91018	2070	6	6	MIROC5	fixed_population	Liberia
3.38179	2070	6	6	MIROC5	fixed_population	Sierra Leone
79.8491	2070	6	7	MIROC5	fixed_population	Nigeria
4.6329	2070	6	7	MIROC5	fixed_population	Guinea
1.87117	2070	6	7	MIROC5	fixed_population	Liberia
3.38179	2070	6	7	MIROC5	fixed_population	Sierra Leone
80.9058	2070	6	8	MIROC5	fixed_population	Nigeria
4.90078	2070	6	8	MIROC5	fixed_population	Guinea
1.90089	2070	6	8	MIROC5	fixed_population	Liberia
3.38179	2070	6	8	MIROC5	fixed_population	Sierra Leone
80.1025	2070	6	9	MIROC5	fixed_population	Nigeria
5.02384	2070	6	9	MIROC5	fixed_population	Guinea
1.90089	2070	6	9	MIROC5	fixed_population	Liberia
3.38179	2070	6	9	MIROC5	fixed_population	Sierra Leone
81.8107	2070	6	10	MIROC5	fixed_population	Nigeria
5.29036	2070	6	10	MIROC5	fixed_population	Guinea
1.91018	2070	6	10	MIROC5	fixed_population	Liberia
3.38179	2070	6	10	MIROC5	fixed_population	Sierra Leone
70.334	2020	8.5	1	GFDL-ESM2M	fixed_population	Nigeria
2.14173	2020	8.5	1	GFDL-ESM2M	fixed_population	Guinea
1.35898	2020	8.5	1	GFDL-ESM2M	fixed_population	Liberia
2.98319	2020	8.5	1	GFDL-ESM2M	fixed_population	Sierra Leone
77.0711	2020	8.5	2	GFDL-ESM2M	fixed_population	Nigeria
2.41324	2020	8.5	2	GFDL-ESM2M	fixed_population	Guinea
1.35898	2020	8.5	2	GFDL-ESM2M	fixed_population	Liberia
2.98319	2020	8.5	2	GFDL-ESM2M	fixed_population	Sierra Leone
80.2016	2020	8.5	3	GFDL-ESM2M	fixed_population	Nigeria
2.52534	2020	8.5	3	GFDL-ESM2M	fixed_population	Guinea
1.35898	2020	8.5	3	GFDL-ESM2M	fixed_population	Liberia
3.04267	2020	8.5	3	GFDL-ESM2M	fixed_population	Sierra Leone
77.4003	2020	8.5	4	GFDL-ESM2M	fixed_population	Nigeria
2.21833	2020	8.5	4	GFDL-ESM2M	fixed_population	Guinea
1.35898	2020	8.5	4	GFDL-ESM2M	fixed_population	Liberia
2.98319	2020	8.5	4	GFDL-ESM2M	fixed_population	Sierra Leone
79.1023	2020	8.5	5	GFDL-ESM2M	fixed_population	Nigeria
2.48475	2020	8.5	5	GFDL-ESM2M	fixed_population	Guinea
1.35898	2020	8.5	5	GFDL-ESM2M	fixed_population	Liberia
2.98319	2020	8.5	5	GFDL-ESM2M	fixed_population	Sierra Leone
80.2248	2020	8.5	6	GFDL-ESM2M	fixed_population	Nigeria
2.41324	2020	8.5	6	GFDL-ESM2M	fixed_population	Guinea
1.35898	2020	8.5	6	GFDL-ESM2M	fixed_population	Liberia
3.04267	2020	8.5	6	GFDL-ESM2M	fixed_population	Sierra Leone
72.7838	2020	8.5	7	GFDL-ESM2M	fixed_population	Nigeria
2.21833	2020	8.5	7	GFDL-ESM2M	fixed_population	Guinea
1.35898	2020	8.5	7	GFDL-ESM2M	fixed_population	Liberia
2.98319	2020	8.5	7	GFDL-ESM2M	fixed_population	Sierra Leone
77.2823	2020	8.5	8	GFDL-ESM2M	fixed_population	Nigeria
2.41324	2020	8.5	8	GFDL-ESM2M	fixed_population	Guinea
1.35898	2020	8.5	8	GFDL-ESM2M	fixed_population	Liberia
2.98319	2020	8.5	8	GFDL-ESM2M	fixed_population	Sierra Leone
75.6432	2020	8.5	9	GFDL-ESM2M	fixed_population	Nigeria
2.26698	2020	8.5	9	GFDL-ESM2M	fixed_population	Guinea
1.35898	2020	8.5	9	GFDL-ESM2M	fixed_population	Liberia
2.98319	2020	8.5	9	GFDL-ESM2M	fixed_population	Sierra Leone
77.4761	2020	8.5	10	GFDL-ESM2M	fixed_population	Nigeria
2.32399	2020	8.5	10	GFDL-ESM2M	fixed_population	Guinea
1.35898	2020	8.5	10	GFDL-ESM2M	fixed_population	Liberia
2.98319	2020	8.5	10	GFDL-ESM2M	fixed_population	Sierra Leone
69.9318	2020	8.5	1	HadGEM2-ES	fixed_population	Nigeria
2.14173	2020	8.5	1	HadGEM2-ES	fixed_population	Guinea
1.35898	2020	8.5	1	HadGEM2-ES	fixed_population	Liberia
2.98319	2020	8.5	1	HadGEM2-ES	fixed_population	Sierra Leone
76.5013	2020	8.5	2	HadGEM2-ES	fixed_population	Nigeria
2.32399	2020	8.5	2	HadGEM2-ES	fixed_population	Guinea
1.35898	2020	8.5	2	HadGEM2-ES	fixed_population	Liberia
2.98319	2020	8.5	2	HadGEM2-ES	fixed_population	Sierra Leone
79.7242	2020	8.5	3	HadGEM2-ES	fixed_population	Nigeria
2.4361	2020	8.5	3	HadGEM2-ES	fixed_population	Guinea
1.35898	2020	8.5	3	HadGEM2-ES	fixed_population	Liberia
3.04267	2020	8.5	3	HadGEM2-ES	fixed_population	Sierra Leone
76.9481	2020	8.5	4	HadGEM2-ES	fixed_population	Nigeria
2.21833	2020	8.5	4	HadGEM2-ES	fixed_population	Guinea
1.35898	2020	8.5	4	HadGEM2-ES	fixed_population	Liberia
2.98319	2020	8.5	4	HadGEM2-ES	fixed_population	Sierra Leone
78.4103	2020	8.5	5	HadGEM2-ES	fixed_population	Nigeria
2.4361	2020	8.5	5	HadGEM2-ES	fixed_population	Guinea
1.35898	2020	8.5	5	HadGEM2-ES	fixed_population	Liberia
2.98319	2020	8.5	5	HadGEM2-ES	fixed_population	Sierra Leone
80.666	2020	8.5	6	HadGEM2-ES	fixed_population	Nigeria
2.32399	2020	8.5	6	HadGEM2-ES	fixed_population	Guinea
1.35898	2020	8.5	6	HadGEM2-ES	fixed_population	Liberia
3.04267	2020	8.5	6	HadGEM2-ES	fixed_population	Sierra Leone
74.1102	2020	8.5	7	HadGEM2-ES	fixed_population	Nigeria
2.21833	2020	8.5	7	HadGEM2-ES	fixed_population	Guinea
1.35898	2020	8.5	7	HadGEM2-ES	fixed_population	Liberia
2.98319	2020	8.5	7	HadGEM2-ES	fixed_population	Sierra Leone
77.5423	2020	8.5	8	HadGEM2-ES	fixed_population	Nigeria
2.32399	2020	8.5	8	HadGEM2-ES	fixed_population	Guinea
1.35898	2020	8.5	8	HadGEM2-ES	fixed_population	Liberia
2.98319	2020	8.5	8	HadGEM2-ES	fixed_population	Sierra Leone
75.7742	2020	8.5	9	HadGEM2-ES	fixed_population	Nigeria
2.21833	2020	8.5	9	HadGEM2-ES	fixed_population	Guinea
1.35898	2020	8.5	9	HadGEM2-ES	fixed_population	Liberia
2.98319	2020	8.5	9	HadGEM2-ES	fixed_population	Sierra Leone
77.723	2020	8.5	10	HadGEM2-ES	fixed_population	Nigeria
2.32399	2020	8.5	10	HadGEM2-ES	fixed_population	Guinea
1.35898	2020	8.5	10	HadGEM2-ES	fixed_population	Liberia
2.98319	2020	8.5	10	HadGEM2-ES	fixed_population	Sierra Leone
68.4488	2020	8.5	1	IPSL-CM5A-LR	fixed_population	Nigeria
2.17355	2020	8.5	1	IPSL-CM5A-LR	fixed_population	Guinea
1.35898	2020	8.5	1	IPSL-CM5A-LR	fixed_population	Liberia
2.98319	2020	8.5	1	IPSL-CM5A-LR	fixed_population	Sierra Leone
75.5206	2020	8.5	2	IPSL-CM5A-LR	fixed_population	Nigeria
2.24739	2020	8.5	2	IPSL-CM5A-LR	fixed_population	Guinea
1.35898	2020	8.5	2	IPSL-CM5A-LR	fixed_population	Liberia
2.98319	2020	8.5	2	IPSL-CM5A-LR	fixed_population	Sierra Leone
79.3427	2020	8.5	3	IPSL-CM5A-LR	fixed_population	Nigeria
2.40814	2020	8.5	3	IPSL-CM5A-LR	fixed_population	Guinea
1.35898	2020	8.5	3	IPSL-CM5A-LR	fixed_population	Liberia
3.04267	2020	8.5	3	IPSL-CM5A-LR	fixed_population	Sierra Leone
75.4477	2020	8.5	4	IPSL-CM5A-LR	fixed_population	Nigeria
2.24739	2020	8.5	4	IPSL-CM5A-LR	fixed_population	Guinea
1.35898	2020	8.5	4	IPSL-CM5A-LR	fixed_population	Liberia
2.98319	2020	8.5	4	IPSL-CM5A-LR	fixed_population	Sierra Leone
76.7184	2020	8.5	5	IPSL-CM5A-LR	fixed_population	Nigeria
2.35949	2020	8.5	5	IPSL-CM5A-LR	fixed_population	Guinea
1.35898	2020	8.5	5	IPSL-CM5A-LR	fixed_population	Liberia
2.98319	2020	8.5	5	IPSL-CM5A-LR	fixed_population	Sierra Leone
78.9943	2020	8.5	6	IPSL-CM5A-LR	fixed_population	Nigeria
2.29604	2020	8.5	6	IPSL-CM5A-LR	fixed_population	Guinea
1.35898	2020	8.5	6	IPSL-CM5A-LR	fixed_population	Liberia
3.04267	2020	8.5	6	IPSL-CM5A-LR	fixed_population	Sierra Leone
72.4813	2020	8.5	7	IPSL-CM5A-LR	fixed_population	Nigeria
2.17355	2020	8.5	7	IPSL-CM5A-LR	fixed_population	Guinea
1.35898	2020	8.5	7	IPSL-CM5A-LR	fixed_population	Liberia
2.98319	2020	8.5	7	IPSL-CM5A-LR	fixed_population	Sierra Leone
76.962	2020	8.5	8	IPSL-CM5A-LR	fixed_population	Nigeria
2.29604	2020	8.5	8	IPSL-CM5A-LR	fixed_population	Guinea
1.35898	2020	8.5	8	IPSL-CM5A-LR	fixed_population	Liberia
2.98319	2020	8.5	8	IPSL-CM5A-LR	fixed_population	Sierra Leone
74.3271	2020	8.5	9	IPSL-CM5A-LR	fixed_population	Nigeria
2.24739	2020	8.5	9	IPSL-CM5A-LR	fixed_population	Guinea
1.35898	2020	8.5	9	IPSL-CM5A-LR	fixed_population	Liberia
2.98319	2020	8.5	9	IPSL-CM5A-LR	fixed_population	Sierra Leone
76.9354	2020	8.5	10	IPSL-CM5A-LR	fixed_population	Nigeria
2.35949	2020	8.5	10	IPSL-CM5A-LR	fixed_population	Guinea
1.35898	2020	8.5	10	IPSL-CM5A-LR	fixed_population	Liberia
2.98319	2020	8.5	10	IPSL-CM5A-LR	fixed_population	Sierra Leone
70.2352	2020	8.5	1	MIROC5	fixed_population	Nigeria
2.14173	2020	8.5	1	MIROC5	fixed_population	Guinea
1.21911	2020	8.5	1	MIROC5	fixed_population	Liberia
2.98319	2020	8.5	1	MIROC5	fixed_population	Sierra Leone
77.0808	2020	8.5	2	MIROC5	fixed_population	Nigeria
2.33663	2020	8.5	2	MIROC5	fixed_population	Guinea
1.21911	2020	8.5	2	MIROC5	fixed_population	Liberia
2.98319	2020	8.5	2	MIROC5	fixed_population	Sierra Leone
79.5997	2020	8.5	3	MIROC5	fixed_population	Nigeria
2.44874	2020	8.5	3	MIROC5	fixed_population	Guinea
1.21911	2020	8.5	3	MIROC5	fixed_population	Liberia
3.04267	2020	8.5	3	MIROC5	fixed_population	Sierra Leone
75.8685	2020	8.5	4	MIROC5	fixed_population	Nigeria
2.14173	2020	8.5	4	MIROC5	fixed_population	Guinea
1.21911	2020	8.5	4	MIROC5	fixed_population	Liberia
2.98319	2020	8.5	4	MIROC5	fixed_population	Sierra Leone
77.5291	2020	8.5	5	MIROC5	fixed_population	Nigeria
2.29604	2020	8.5	5	MIROC5	fixed_population	Guinea
1.21911	2020	8.5	5	MIROC5	fixed_population	Liberia
2.98319	2020	8.5	5	MIROC5	fixed_population	Sierra Leone
80.3695	2020	8.5	6	MIROC5	fixed_population	Nigeria
2.33663	2020	8.5	6	MIROC5	fixed_population	Guinea
1.21911	2020	8.5	6	MIROC5	fixed_population	Liberia
3.04267	2020	8.5	6	MIROC5	fixed_population	Sierra Leone
74.4336	2020	8.5	7	MIROC5	fixed_population	Nigeria
2.14173	2020	8.5	7	MIROC5	fixed_population	Guinea
1.21911	2020	8.5	7	MIROC5	fixed_population	Liberia
2.98319	2020	8.5	7	MIROC5	fixed_population	Sierra Leone
77.1905	2020	8.5	8	MIROC5	fixed_population	Nigeria
2.33663	2020	8.5	8	MIROC5	fixed_population	Guinea
1.21911	2020	8.5	8	MIROC5	fixed_population	Liberia
2.98319	2020	8.5	8	MIROC5	fixed_population	Sierra Leone
75.5126	2020	8.5	9	MIROC5	fixed_population	Nigeria
2.19037	2020	8.5	9	MIROC5	fixed_population	Guinea
1.21911	2020	8.5	9	MIROC5	fixed_population	Liberia
2.98319	2020	8.5	9	MIROC5	fixed_population	Sierra Leone
77.911	2020	8.5	10	MIROC5	fixed_population	Nigeria
2.24739	2020	8.5	10	MIROC5	fixed_population	Guinea
1.21911	2020	8.5	10	MIROC5	fixed_population	Liberia
2.98319	2020	8.5	10	MIROC5	fixed_population	Sierra Leone
64.5175	2030	8.5	1	GFDL-ESM2M	fixed_population	Nigeria
3.4671	2030	8.5	1	GFDL-ESM2M	fixed_population	Guinea
1.44818	2030	8.5	1	GFDL-ESM2M	fixed_population	Liberia
3.15196	2030	8.5	1	GFDL-ESM2M	fixed_population	Sierra Leone
70.0481	2030	8.5	2	GFDL-ESM2M	fixed_population	Nigeria
3.67782	2030	8.5	2	GFDL-ESM2M	fixed_population	Guinea
1.50379	2030	8.5	2	GFDL-ESM2M	fixed_population	Liberia
3.26947	2030	8.5	2	GFDL-ESM2M	fixed_population	Sierra Leone
71.0823	2030	8.5	3	GFDL-ESM2M	fixed_population	Nigeria
3.753	2030	8.5	3	GFDL-ESM2M	fixed_population	Guinea
1.47408	2030	8.5	3	GFDL-ESM2M	fixed_population	Liberia
3.32225	2030	8.5	3	GFDL-ESM2M	fixed_population	Sierra Leone
68.6916	2030	8.5	4	GFDL-ESM2M	fixed_population	Nigeria
3.55526	2030	8.5	4	GFDL-ESM2M	fixed_population	Guinea
1.47408	2030	8.5	4	GFDL-ESM2M	fixed_population	Liberia
3.26947	2030	8.5	4	GFDL-ESM2M	fixed_population	Sierra Leone
70.9309	2030	8.5	5	GFDL-ESM2M	fixed_population	Nigeria
3.70504	2030	8.5	5	GFDL-ESM2M	fixed_population	Guinea
1.47408	2030	8.5	5	GFDL-ESM2M	fixed_population	Liberia
3.26947	2030	8.5	5	GFDL-ESM2M	fixed_population	Sierra Leone
70.8376	2030	8.5	6	GFDL-ESM2M	fixed_population	Nigeria
3.70504	2030	8.5	6	GFDL-ESM2M	fixed_population	Guinea
1.50379	2030	8.5	6	GFDL-ESM2M	fixed_population	Liberia
3.32225	2030	8.5	6	GFDL-ESM2M	fixed_population	Sierra Leone
68.4053	2030	8.5	7	GFDL-ESM2M	fixed_population	Nigeria
3.60464	2030	8.5	7	GFDL-ESM2M	fixed_population	Guinea
1.44818	2030	8.5	7	GFDL-ESM2M	fixed_population	Liberia
3.15196	2030	8.5	7	GFDL-ESM2M	fixed_population	Sierra Leone
70.002	2030	8.5	8	GFDL-ESM2M	fixed_population	Nigeria
3.70504	2030	8.5	8	GFDL-ESM2M	fixed_population	Guinea
1.50379	2030	8.5	8	GFDL-ESM2M	fixed_population	Liberia
3.32225	2030	8.5	8	GFDL-ESM2M	fixed_population	Sierra Leone
69.6411	2030	8.5	9	GFDL-ESM2M	fixed_population	Nigeria
3.62843	2030	8.5	9	GFDL-ESM2M	fixed_population	Guinea
1.47408	2030	8.5	9	GFDL-ESM2M	fixed_population	Liberia
3.26947	2030	8.5	9	GFDL-ESM2M	fixed_population	Sierra Leone
70.2807	2030	8.5	10	GFDL-ESM2M	fixed_population	Nigeria
3.70504	2030	8.5	10	GFDL-ESM2M	fixed_population	Guinea
1.47408	2030	8.5	10	GFDL-ESM2M	fixed_population	Liberia
3.32225	2030	8.5	10	GFDL-ESM2M	fixed_population	Sierra Leone
66.2521	2030	8.5	1	HadGEM2-ES	fixed_population	Nigeria
3.4327	2030	8.5	1	HadGEM2-ES	fixed_population	Guinea
1.44818	2030	8.5	1	HadGEM2-ES	fixed_population	Liberia
3.15196	2030	8.5	1	HadGEM2-ES	fixed_population	Sierra Leone
71.6838	2030	8.5	2	HadGEM2-ES	fixed_population	Nigeria
3.50588	2030	8.5	2	HadGEM2-ES	fixed_population	Guinea
1.50379	2030	8.5	2	HadGEM2-ES	fixed_population	Liberia
3.15196	2030	8.5	2	HadGEM2-ES	fixed_population	Sierra Leone
72.3326	2030	8.5	3	HadGEM2-ES	fixed_population	Nigeria
3.71301	2030	8.5	3	HadGEM2-ES	fixed_population	Guinea
1.47408	2030	8.5	3	HadGEM2-ES	fixed_population	Liberia
3.15196	2030	8.5	3	HadGEM2-ES	fixed_population	Sierra Leone
71.0344	2030	8.5	4	HadGEM2-ES	fixed_population	Nigeria
3.4327	2030	8.5	4	HadGEM2-ES	fixed_population	Guinea
1.44818	2030	8.5	4	HadGEM2-ES	fixed_population	Liberia
3.15196	2030	8.5	4	HadGEM2-ES	fixed_population	Sierra Leone
71.8778	2030	8.5	5	HadGEM2-ES	fixed_population	Nigeria
3.55049	2030	8.5	5	HadGEM2-ES	fixed_population	Guinea
1.47408	2030	8.5	5	HadGEM2-ES	fixed_population	Liberia
3.15196	2030	8.5	5	HadGEM2-ES	fixed_population	Sierra Leone
72.2349	2030	8.5	6	HadGEM2-ES	fixed_population	Nigeria
3.5488	2030	8.5	6	HadGEM2-ES	fixed_population	Guinea
1.47408	2030	8.5	6	HadGEM2-ES	fixed_population	Liberia
3.15196	2030	8.5	6	HadGEM2-ES	fixed_population	Sierra Leone
71.0344	2030	8.5	7	HadGEM2-ES	fixed_population	Nigeria
3.4327	2030	8.5	7	HadGEM2-ES	fixed_population	Guinea
1.44818	2030	8.5	7	HadGEM2-ES	fixed_population	Liberia
3.15196	2030	8.5	7	HadGEM2-ES	fixed_population	Sierra Leone
71.3869	2030	8.5	8	HadGEM2-ES	fixed_population	Nigeria
3.50588	2030	8.5	8	HadGEM2-ES	fixed_population	Guinea
1.50379	2030	8.5	8	HadGEM2-ES	fixed_population	Liberia
3.15196	2030	8.5	8	HadGEM2-ES	fixed_population	Sierra Leone
70.8866	2030	8.5	9	HadGEM2-ES	fixed_population	Nigeria
3.50588	2030	8.5	9	HadGEM2-ES	fixed_population	Guinea
1.47408	2030	8.5	9	HadGEM2-ES	fixed_population	Liberia
3.15196	2030	8.5	9	HadGEM2-ES	fixed_population	Sierra Leone
71.6838	2030	8.5	10	HadGEM2-ES	fixed_population	Nigeria
3.5488	2030	8.5	10	HadGEM2-ES	fixed_population	Guinea
1.47408	2030	8.5	10	HadGEM2-ES	fixed_population	Liberia
3.15196	2030	8.5	10	HadGEM2-ES	fixed_population	Sierra Leone
64.2661	2030	8.5	1	IPSL-CM5A-LR	fixed_population	Nigeria
3.14103	2030	8.5	1	IPSL-CM5A-LR	fixed_population	Guinea
1.47408	2030	8.5	1	IPSL-CM5A-LR	fixed_population	Liberia
3.15196	2030	8.5	1	IPSL-CM5A-LR	fixed_population	Sierra Leone
69.2766	2030	8.5	2	IPSL-CM5A-LR	fixed_population	Nigeria
3.21421	2030	8.5	2	IPSL-CM5A-LR	fixed_population	Guinea
1.50379	2030	8.5	2	IPSL-CM5A-LR	fixed_population	Liberia
3.26947	2030	8.5	2	IPSL-CM5A-LR	fixed_population	Sierra Leone
69.9797	2030	8.5	3	IPSL-CM5A-LR	fixed_population	Nigeria
3.3328	2030	8.5	3	IPSL-CM5A-LR	fixed_population	Guinea
1.47408	2030	8.5	3	IPSL-CM5A-LR	fixed_population	Liberia
3.26947	2030	8.5	3	IPSL-CM5A-LR	fixed_population	Sierra Leone
68.1503	2030	8.5	4	IPSL-CM5A-LR	fixed_population	Nigeria
3.14103	2030	8.5	4	IPSL-CM5A-LR	fixed_population	Guinea
1.47408	2030	8.5	4	IPSL-CM5A-LR	fixed_population	Liberia
3.26947	2030	8.5	4	IPSL-CM5A-LR	fixed_population	Sierra Leone
69.3324	2030	8.5	5	IPSL-CM5A-LR	fixed_population	Nigeria
3.03855	2030	8.5	5	IPSL-CM5A-LR	fixed_population	Guinea
1.47408	2030	8.5	5	IPSL-CM5A-LR	fixed_population	Liberia
3.26947	2030	8.5	5	IPSL-CM5A-LR	fixed_population	Sierra Leone
69.6896	2030	8.5	6	IPSL-CM5A-LR	fixed_population	Nigeria
3.26217	2030	8.5	6	IPSL-CM5A-LR	fixed_population	Guinea
1.47408	2030	8.5	6	IPSL-CM5A-LR	fixed_population	Liberia
3.26947	2030	8.5	6	IPSL-CM5A-LR	fixed_population	Sierra Leone
67.7615	2030	8.5	7	IPSL-CM5A-LR	fixed_population	Nigeria
3.14103	2030	8.5	7	IPSL-CM5A-LR	fixed_population	Guinea
1.47408	2030	8.5	7	IPSL-CM5A-LR	fixed_population	Liberia
3.15196	2030	8.5	7	IPSL-CM5A-LR	fixed_population	Sierra Leone
69.0892	2030	8.5	8	IPSL-CM5A-LR	fixed_population	Nigeria
3.21421	2030	8.5	8	IPSL-CM5A-LR	fixed_population	Guinea
1.50379	2030	8.5	8	IPSL-CM5A-LR	fixed_population	Liberia
3.26947	2030	8.5	8	IPSL-CM5A-LR	fixed_population	Sierra Leone
68.9731	2030	8.5	9	IPSL-CM5A-LR	fixed_population	Nigeria
3.21421	2030	8.5	9	IPSL-CM5A-LR	fixed_population	Guinea
1.47408	2030	8.5	9	IPSL-CM5A-LR	fixed_population	Liberia
3.26947	2030	8.5	9	IPSL-CM5A-LR	fixed_population	Sierra Leone
69.1326	2030	8.5	10	IPSL-CM5A-LR	fixed_population	Nigeria
3.26217	2030	8.5	10	IPSL-CM5A-LR	fixed_population	Guinea
1.47408	2030	8.5	10	IPSL-CM5A-LR	fixed_population	Liberia
3.26947	2030	8.5	10	IPSL-CM5A-LR	fixed_population	Sierra Leone
64.8008	2030	8.5	1	MIROC5	fixed_population	Nigeria
3.18792	2030	8.5	1	MIROC5	fixed_population	Guinea
1.47408	2030	8.5	1	MIROC5	fixed_population	Liberia
3.15196	2030	8.5	1	MIROC5	fixed_population	Sierra Leone
71.3644	2030	8.5	2	MIROC5	fixed_population	Nigeria
3.40301	2030	8.5	2	MIROC5	fixed_population	Guinea
1.50379	2030	8.5	2	MIROC5	fixed_population	Liberia
3.26947	2030	8.5	2	MIROC5	fixed_population	Sierra Leone
72.3763	2030	8.5	3	MIROC5	fixed_population	Nigeria
3.4645	2030	8.5	3	MIROC5	fixed_population	Guinea
1.47408	2030	8.5	3	MIROC5	fixed_population	Liberia
3.26947	2030	8.5	3	MIROC5	fixed_population	Sierra Leone
69.682	2030	8.5	4	MIROC5	fixed_population	Nigeria
3.27608	2030	8.5	4	MIROC5	fixed_population	Guinea
1.47408	2030	8.5	4	MIROC5	fixed_population	Liberia
3.26947	2030	8.5	4	MIROC5	fixed_population	Sierra Leone
71.7215	2030	8.5	5	MIROC5	fixed_population	Nigeria
3.21821	2030	8.5	5	MIROC5	fixed_population	Guinea
1.47408	2030	8.5	5	MIROC5	fixed_population	Liberia
3.26947	2030	8.5	5	MIROC5	fixed_population	Sierra Leone
71.7215	2030	8.5	6	MIROC5	fixed_population	Nigeria
3.39386	2030	8.5	6	MIROC5	fixed_population	Guinea
1.50379	2030	8.5	6	MIROC5	fixed_population	Liberia
3.26947	2030	8.5	6	MIROC5	fixed_population	Sierra Leone
68.4888	2030	8.5	7	MIROC5	fixed_population	Nigeria
3.37922	2030	8.5	7	MIROC5	fixed_population	Guinea
1.47408	2030	8.5	7	MIROC5	fixed_population	Liberia
3.15196	2030	8.5	7	MIROC5	fixed_population	Sierra Leone
70.8609	2030	8.5	8	MIROC5	fixed_population	Nigeria
3.34926	2030	8.5	8	MIROC5	fixed_population	Guinea
1.50379	2030	8.5	8	MIROC5	fixed_population	Liberia
3.26947	2030	8.5	8	MIROC5	fixed_population	Sierra Leone
70.8609	2030	8.5	9	MIROC5	fixed_population	Nigeria
3.34926	2030	8.5	9	MIROC5	fixed_population	Guinea
1.47408	2030	8.5	9	MIROC5	fixed_population	Liberia
3.26947	2030	8.5	9	MIROC5	fixed_population	Sierra Leone
71.3644	2030	8.5	10	MIROC5	fixed_population	Nigeria
3.34926	2030	8.5	10	MIROC5	fixed_population	Guinea
1.47408	2030	8.5	10	MIROC5	fixed_population	Liberia
3.26947	2030	8.5	10	MIROC5	fixed_population	Sierra Leone
65.1255	2050	8.5	1	GFDL-ESM2M	fixed_population	Nigeria
4.19208	2050	8.5	1	GFDL-ESM2M	fixed_population	Guinea
1.80924	2050	8.5	1	GFDL-ESM2M	fixed_population	Liberia
3.15196	2050	8.5	1	GFDL-ESM2M	fixed_population	Sierra Leone
69.0516	2050	8.5	2	GFDL-ESM2M	fixed_population	Nigeria
4.58926	2050	8.5	2	GFDL-ESM2M	fixed_population	Guinea
1.83896	2050	8.5	2	GFDL-ESM2M	fixed_population	Liberia
3.32225	2050	8.5	2	GFDL-ESM2M	fixed_population	Sierra Leone
71.0115	2050	8.5	3	GFDL-ESM2M	fixed_population	Nigeria
4.65364	2050	8.5	3	GFDL-ESM2M	fixed_population	Guinea
1.83896	2050	8.5	3	GFDL-ESM2M	fixed_population	Liberia
3.32225	2050	8.5	3	GFDL-ESM2M	fixed_population	Sierra Leone
68.8503	2050	8.5	4	GFDL-ESM2M	fixed_population	Nigeria
4.46966	2050	8.5	4	GFDL-ESM2M	fixed_population	Guinea
1.80924	2050	8.5	4	GFDL-ESM2M	fixed_population	Liberia
3.26947	2050	8.5	4	GFDL-ESM2M	fixed_population	Sierra Leone
70.0325	2050	8.5	5	GFDL-ESM2M	fixed_population	Nigeria
4.58926	2050	8.5	5	GFDL-ESM2M	fixed_population	Guinea
1.83896	2050	8.5	5	GFDL-ESM2M	fixed_population	Liberia
3.32225	2050	8.5	5	GFDL-ESM2M	fixed_population	Sierra Leone
70.0173	2050	8.5	6	GFDL-ESM2M	fixed_population	Nigeria
4.46966	2050	8.5	6	GFDL-ESM2M	fixed_population	Guinea
1.83896	2050	8.5	6	GFDL-ESM2M	fixed_population	Liberia
3.20474	2050	8.5	6	GFDL-ESM2M	fixed_population	Sierra Leone
68.403	2050	8.5	7	GFDL-ESM2M	fixed_population	Nigeria
4.30176	2050	8.5	7	GFDL-ESM2M	fixed_population	Guinea
1.80924	2050	8.5	7	GFDL-ESM2M	fixed_population	Liberia
3.15196	2050	8.5	7	GFDL-ESM2M	fixed_population	Sierra Leone
69.7281	2050	8.5	8	GFDL-ESM2M	fixed_population	Nigeria
4.41954	2050	8.5	8	GFDL-ESM2M	fixed_population	Guinea
1.83896	2050	8.5	8	GFDL-ESM2M	fixed_population	Liberia
3.20474	2050	8.5	8	GFDL-ESM2M	fixed_population	Sierra Leone
68.5459	2050	8.5	9	GFDL-ESM2M	fixed_population	Nigeria
4.46966	2050	8.5	9	GFDL-ESM2M	fixed_population	Guinea
1.83896	2050	8.5	9	GFDL-ESM2M	fixed_population	Liberia
3.26947	2050	8.5	9	GFDL-ESM2M	fixed_population	Sierra Leone
70.1105	2050	8.5	10	GFDL-ESM2M	fixed_population	Nigeria
4.58926	2050	8.5	10	GFDL-ESM2M	fixed_population	Guinea
1.83896	2050	8.5	10	GFDL-ESM2M	fixed_population	Liberia
3.32225	2050	8.5	10	GFDL-ESM2M	fixed_population	Sierra Leone
66.4549	2050	8.5	1	HadGEM2-ES	fixed_population	Nigeria
4.14353	2050	8.5	1	HadGEM2-ES	fixed_population	Guinea
1.77833	2050	8.5	1	HadGEM2-ES	fixed_population	Liberia
3.08492	2050	8.5	1	HadGEM2-ES	fixed_population	Sierra Leone
71.2337	2050	8.5	2	HadGEM2-ES	fixed_population	Nigeria
4.52143	2050	8.5	2	HadGEM2-ES	fixed_population	Guinea
1.83896	2050	8.5	2	HadGEM2-ES	fixed_population	Liberia
3.15196	2050	8.5	2	HadGEM2-ES	fixed_population	Sierra Leone
71.2337	2050	8.5	3	HadGEM2-ES	fixed_population	Nigeria
4.62016	2050	8.5	3	HadGEM2-ES	fixed_population	Guinea
1.83896	2050	8.5	3	HadGEM2-ES	fixed_population	Liberia
3.15196	2050	8.5	3	HadGEM2-ES	fixed_population	Sierra Leone
70.9654	2050	8.5	4	HadGEM2-ES	fixed_population	Nigeria
4.33745	2050	8.5	4	HadGEM2-ES	fixed_population	Guinea
1.83896	2050	8.5	4	HadGEM2-ES	fixed_population	Liberia
3.15196	2050	8.5	4	HadGEM2-ES	fixed_population	Sierra Leone
71.2337	2050	8.5	5	HadGEM2-ES	fixed_population	Nigeria
4.40183	2050	8.5	5	HadGEM2-ES	fixed_population	Guinea
1.83896	2050	8.5	5	HadGEM2-ES	fixed_population	Liberia
3.15196	2050	8.5	5	HadGEM2-ES	fixed_population	Sierra Leone
71.1405	2050	8.5	6	HadGEM2-ES	fixed_population	Nigeria
4.42953	2050	8.5	6	HadGEM2-ES	fixed_population	Guinea
1.83896	2050	8.5	6	HadGEM2-ES	fixed_population	Liberia
3.15196	2050	8.5	6	HadGEM2-ES	fixed_population	Sierra Leone
70.8176	2050	8.5	7	HadGEM2-ES	fixed_population	Nigeria
4.21967	2050	8.5	7	HadGEM2-ES	fixed_population	Guinea
1.77833	2050	8.5	7	HadGEM2-ES	fixed_population	Liberia
3.15196	2050	8.5	7	HadGEM2-ES	fixed_population	Sierra Leone
71.0859	2050	8.5	8	HadGEM2-ES	fixed_population	Nigeria
4.38559	2050	8.5	8	HadGEM2-ES	fixed_population	Guinea
1.83896	2050	8.5	8	HadGEM2-ES	fixed_population	Liberia
3.15196	2050	8.5	8	HadGEM2-ES	fixed_population	Sierra Leone
70.9368	2050	8.5	9	HadGEM2-ES	fixed_population	Nigeria
4.3537	2050	8.5	9	HadGEM2-ES	fixed_population	Guinea
1.80805	2050	8.5	9	HadGEM2-ES	fixed_population	Liberia
3.15196	2050	8.5	9	HadGEM2-ES	fixed_population	Sierra Leone
71.2337	2050	8.5	10	HadGEM2-ES	fixed_population	Nigeria
4.52143	2050	8.5	10	HadGEM2-ES	fixed_population	Guinea
1.83896	2050	8.5	10	HadGEM2-ES	fixed_population	Liberia
3.15196	2050	8.5	10	HadGEM2-ES	fixed_population	Sierra Leone
65.2845	2050	8.5	1	IPSL-CM5A-LR	fixed_population	Nigeria
3.59085	2050	8.5	1	IPSL-CM5A-LR	fixed_population	Guinea
1.80924	2050	8.5	1	IPSL-CM5A-LR	fixed_population	Liberia
3.02544	2050	8.5	1	IPSL-CM5A-LR	fixed_population	Sierra Leone
69.1133	2050	8.5	2	IPSL-CM5A-LR	fixed_population	Nigeria
3.96463	2050	8.5	2	IPSL-CM5A-LR	fixed_population	Guinea
1.83896	2050	8.5	2	IPSL-CM5A-LR	fixed_population	Liberia
3.15196	2050	8.5	2	IPSL-CM5A-LR	fixed_population	Sierra Leone
70.4668	2050	8.5	3	IPSL-CM5A-LR	fixed_population	Nigeria
4.08423	2050	8.5	3	IPSL-CM5A-LR	fixed_population	Guinea
1.83896	2050	8.5	3	IPSL-CM5A-LR	fixed_population	Liberia
3.15196	2050	8.5	3	IPSL-CM5A-LR	fixed_population	Sierra Leone
68.9145	2050	8.5	4	IPSL-CM5A-LR	fixed_population	Nigeria
3.85913	2050	8.5	4	IPSL-CM5A-LR	fixed_population	Guinea
1.83896	2050	8.5	4	IPSL-CM5A-LR	fixed_population	Liberia
3.15196	2050	8.5	4	IPSL-CM5A-LR	fixed_population	Sierra Leone
70.328	2050	8.5	5	IPSL-CM5A-LR	fixed_population	Nigeria
3.96463	2050	8.5	5	IPSL-CM5A-LR	fixed_population	Guinea
1.83896	2050	8.5	5	IPSL-CM5A-LR	fixed_population	Liberia
3.15196	2050	8.5	5	IPSL-CM5A-LR	fixed_population	Sierra Leone
70.0531	2050	8.5	6	IPSL-CM5A-LR	fixed_population	Nigeria
3.96463	2050	8.5	6	IPSL-CM5A-LR	fixed_population	Guinea
1.83896	2050	8.5	6	IPSL-CM5A-LR	fixed_population	Liberia
3.15196	2050	8.5	6	IPSL-CM5A-LR	fixed_population	Sierra Leone
68.6735	2050	8.5	7	IPSL-CM5A-LR	fixed_population	Nigeria
3.78595	2050	8.5	7	IPSL-CM5A-LR	fixed_population	Guinea
1.80924	2050	8.5	7	IPSL-CM5A-LR	fixed_population	Liberia
3.15196	2050	8.5	7	IPSL-CM5A-LR	fixed_population	Sierra Leone
69.9986	2050	8.5	8	IPSL-CM5A-LR	fixed_population	Nigeria
3.94838	2050	8.5	8	IPSL-CM5A-LR	fixed_population	Guinea
1.83896	2050	8.5	8	IPSL-CM5A-LR	fixed_population	Liberia
3.15196	2050	8.5	8	IPSL-CM5A-LR	fixed_population	Sierra Leone
68.8164	2050	8.5	9	IPSL-CM5A-LR	fixed_population	Nigeria
3.94601	2050	8.5	9	IPSL-CM5A-LR	fixed_population	Guinea
1.83896	2050	8.5	9	IPSL-CM5A-LR	fixed_population	Liberia
3.15196	2050	8.5	9	IPSL-CM5A-LR	fixed_population	Sierra Leone
70.1464	2050	8.5	10	IPSL-CM5A-LR	fixed_population	Nigeria
4.08423	2050	8.5	10	IPSL-CM5A-LR	fixed_population	Guinea
1.83896	2050	8.5	10	IPSL-CM5A-LR	fixed_population	Liberia
3.15196	2050	8.5	10	IPSL-CM5A-LR	fixed_population	Sierra Leone
65.8196	2050	8.5	1	MIROC5	fixed_population	Nigeria
4.00773	2050	8.5	1	MIROC5	fixed_population	Guinea
1.80924	2050	8.5	1	MIROC5	fixed_population	Liberia
3.08492	2050	8.5	1	MIROC5	fixed_population	Sierra Leone
70.618	2050	8.5	2	MIROC5	fixed_population	Nigeria
4.27556	2050	8.5	2	MIROC5	fixed_population	Guinea
1.83896	2050	8.5	2	MIROC5	fixed_population	Liberia
3.15196	2050	8.5	2	MIROC5	fixed_population	Sierra Leone
71.6122	2050	8.5	3	MIROC5	fixed_population	Nigeria
4.53683	2050	8.5	3	MIROC5	fixed_population	Guinea
1.83896	2050	8.5	3	MIROC5	fixed_population	Liberia
3.15196	2050	8.5	3	MIROC5	fixed_population	Sierra Leone
70.4167	2050	8.5	4	MIROC5	fixed_population	Nigeria
4.2407	2050	8.5	4	MIROC5	fixed_population	Guinea
1.80924	2050	8.5	4	MIROC5	fixed_population	Liberia
3.15196	2050	8.5	4	MIROC5	fixed_population	Sierra Leone
70.659	2050	8.5	5	MIROC5	fixed_population	Nigeria
4.27556	2050	8.5	5	MIROC5	fixed_population	Guinea
1.83896	2050	8.5	5	MIROC5	fixed_population	Liberia
3.15196	2050	8.5	5	MIROC5	fixed_population	Sierra Leone
71.5189	2050	8.5	6	MIROC5	fixed_population	Nigeria
4.16589	2050	8.5	6	MIROC5	fixed_population	Guinea
1.83896	2050	8.5	6	MIROC5	fixed_population	Liberia
3.15196	2050	8.5	6	MIROC5	fixed_population	Sierra Leone
70.1302	2050	8.5	7	MIROC5	fixed_population	Nigeria
4.01324	2050	8.5	7	MIROC5	fixed_population	Guinea
1.80924	2050	8.5	7	MIROC5	fixed_population	Liberia
3.15196	2050	8.5	7	MIROC5	fixed_population	Sierra Leone
70.4247	2050	8.5	8	MIROC5	fixed_population	Nigeria
4.25932	2050	8.5	8	MIROC5	fixed_population	Guinea
1.83896	2050	8.5	8	MIROC5	fixed_population	Liberia
3.15196	2050	8.5	8	MIROC5	fixed_population	Sierra Leone
70.2234	2050	8.5	9	MIROC5	fixed_population	Nigeria
4.25694	2050	8.5	9	MIROC5	fixed_population	Guinea
1.83896	2050	8.5	9	MIROC5	fixed_population	Liberia
3.15196	2050	8.5	9	MIROC5	fixed_population	Sierra Leone
70.618	2050	8.5	10	MIROC5	fixed_population	Nigeria
4.4658	2050	8.5	10	MIROC5	fixed_population	Guinea
1.83896	2050	8.5	10	MIROC5	fixed_population	Liberia
3.15196	2050	8.5	10	MIROC5	fixed_population	Sierra Leone
64.6902	2070	8.5	1	GFDL-ESM2M	fixed_population	Nigeria
5.32534	2070	8.5	1	GFDL-ESM2M	fixed_population	Guinea
1.83896	2070	8.5	1	GFDL-ESM2M	fixed_population	Liberia
3.20474	2070	8.5	1	GFDL-ESM2M	fixed_population	Sierra Leone
69.4416	2070	8.5	2	GFDL-ESM2M	fixed_population	Nigeria
5.37714	2070	8.5	2	GFDL-ESM2M	fixed_population	Guinea
1.83896	2070	8.5	2	GFDL-ESM2M	fixed_population	Liberia
3.32225	2070	8.5	2	GFDL-ESM2M	fixed_population	Sierra Leone
70.5773	2070	8.5	3	GFDL-ESM2M	fixed_population	Nigeria
5.59276	2070	8.5	3	GFDL-ESM2M	fixed_population	Guinea
1.83896	2070	8.5	3	GFDL-ESM2M	fixed_population	Liberia
3.36236	2070	8.5	3	GFDL-ESM2M	fixed_population	Sierra Leone
69.4561	2070	8.5	4	GFDL-ESM2M	fixed_population	Nigeria
5.45032	2070	8.5	4	GFDL-ESM2M	fixed_population	Guinea
1.83896	2070	8.5	4	GFDL-ESM2M	fixed_population	Liberia
3.32225	2070	8.5	4	GFDL-ESM2M	fixed_population	Sierra Leone
70.3465	2070	8.5	5	GFDL-ESM2M	fixed_population	Nigeria
5.45032	2070	8.5	5	GFDL-ESM2M	fixed_population	Guinea
1.83896	2070	8.5	5	GFDL-ESM2M	fixed_population	Liberia
3.36236	2070	8.5	5	GFDL-ESM2M	fixed_population	Sierra Leone
70.4345	2070	8.5	6	GFDL-ESM2M	fixed_population	Nigeria
5.37714	2070	8.5	6	GFDL-ESM2M	fixed_population	Guinea
1.83896	2070	8.5	6	GFDL-ESM2M	fixed_population	Liberia
3.20474	2070	8.5	6	GFDL-ESM2M	fixed_population	Sierra Leone
69.125	2070	8.5	7	GFDL-ESM2M	fixed_population	Nigeria
5.32534	2070	8.5	7	GFDL-ESM2M	fixed_population	Guinea
1.83896	2070	8.5	7	GFDL-ESM2M	fixed_population	Liberia
3.20474	2070	8.5	7	GFDL-ESM2M	fixed_population	Sierra Leone
69.1356	2070	8.5	8	GFDL-ESM2M	fixed_population	Nigeria
5.45032	2070	8.5	8	GFDL-ESM2M	fixed_population	Guinea
1.83896	2070	8.5	8	GFDL-ESM2M	fixed_population	Liberia
3.36236	2070	8.5	8	GFDL-ESM2M	fixed_population	Sierra Leone
69.255	2070	8.5	9	GFDL-ESM2M	fixed_population	Nigeria
5.45032	2070	8.5	9	GFDL-ESM2M	fixed_population	Guinea
1.83896	2070	8.5	9	GFDL-ESM2M	fixed_population	Liberia
3.32225	2070	8.5	9	GFDL-ESM2M	fixed_population	Sierra Leone
69.4455	2070	8.5	10	GFDL-ESM2M	fixed_population	Nigeria
5.51958	2070	8.5	10	GFDL-ESM2M	fixed_population	Guinea
1.83896	2070	8.5	10	GFDL-ESM2M	fixed_population	Liberia
3.36236	2070	8.5	10	GFDL-ESM2M	fixed_population	Sierra Leone
67.0468	2070	8.5	1	HadGEM2-ES	fixed_population	Nigeria
4.24855	2070	8.5	1	HadGEM2-ES	fixed_population	Guinea
1.83896	2070	8.5	1	HadGEM2-ES	fixed_population	Liberia
3.09248	2070	8.5	1	HadGEM2-ES	fixed_population	Sierra Leone
71.6844	2070	8.5	2	HadGEM2-ES	fixed_population	Nigeria
4.46627	2070	8.5	2	HadGEM2-ES	fixed_population	Guinea
1.83896	2070	8.5	2	HadGEM2-ES	fixed_population	Liberia
3.26947	2070	8.5	2	HadGEM2-ES	fixed_population	Sierra Leone
71.6844	2070	8.5	3	HadGEM2-ES	fixed_population	Nigeria
4.77485	2070	8.5	3	HadGEM2-ES	fixed_population	Guinea
1.83896	2070	8.5	3	HadGEM2-ES	fixed_population	Liberia
3.30957	2070	8.5	3	HadGEM2-ES	fixed_population	Sierra Leone
71.5912	2070	8.5	4	HadGEM2-ES	fixed_population	Nigeria
4.39584	2070	8.5	4	HadGEM2-ES	fixed_population	Guinea
1.83896	2070	8.5	4	HadGEM2-ES	fixed_population	Liberia
3.26947	2070	8.5	4	HadGEM2-ES	fixed_population	Sierra Leone
71.6844	2070	8.5	5	HadGEM2-ES	fixed_population	Nigeria
4.70826	2070	8.5	5	HadGEM2-ES	fixed_population	Guinea
1.83896	2070	8.5	5	HadGEM2-ES	fixed_population	Liberia
3.30957	2070	8.5	5	HadGEM2-ES	fixed_population	Sierra Leone
71.5912	2070	8.5	6	HadGEM2-ES	fixed_population	Nigeria
4.39309	2070	8.5	6	HadGEM2-ES	fixed_population	Guinea
1.83896	2070	8.5	6	HadGEM2-ES	fixed_population	Liberia
3.15196	2070	8.5	6	HadGEM2-ES	fixed_population	Sierra Leone
71.5912	2070	8.5	7	HadGEM2-ES	fixed_population	Nigeria
4.32266	2070	8.5	7	HadGEM2-ES	fixed_population	Guinea
1.83896	2070	8.5	7	HadGEM2-ES	fixed_population	Liberia
3.15196	2070	8.5	7	HadGEM2-ES	fixed_population	Sierra Leone
71.6844	2070	8.5	8	HadGEM2-ES	fixed_population	Nigeria
4.40304	2070	8.5	8	HadGEM2-ES	fixed_population	Guinea
1.83896	2070	8.5	8	HadGEM2-ES	fixed_population	Liberia
3.30957	2070	8.5	8	HadGEM2-ES	fixed_population	Sierra Leone
71.6844	2070	8.5	9	HadGEM2-ES	fixed_population	Nigeria
4.44765	2070	8.5	9	HadGEM2-ES	fixed_population	Guinea
1.83896	2070	8.5	9	HadGEM2-ES	fixed_population	Liberia
3.26947	2070	8.5	9	HadGEM2-ES	fixed_population	Sierra Leone
71.6844	2070	8.5	10	HadGEM2-ES	fixed_population	Nigeria
4.46413	2070	8.5	10	HadGEM2-ES	fixed_population	Guinea
1.83896	2070	8.5	10	HadGEM2-ES	fixed_population	Liberia
3.30957	2070	8.5	10	HadGEM2-ES	fixed_population	Sierra Leone
65.0444	2070	8.5	1	IPSL-CM5A-LR	fixed_population	Nigeria
3.64393	2070	8.5	1	IPSL-CM5A-LR	fixed_population	Guinea
1.83896	2070	8.5	1	IPSL-CM5A-LR	fixed_population	Liberia
3.02544	2070	8.5	1	IPSL-CM5A-LR	fixed_population	Sierra Leone
67.2307	2070	8.5	2	IPSL-CM5A-LR	fixed_population	Nigeria
4.23982	2070	8.5	2	IPSL-CM5A-LR	fixed_population	Guinea
1.83896	2070	8.5	2	IPSL-CM5A-LR	fixed_population	Liberia
3.09248	2070	8.5	2	IPSL-CM5A-LR	fixed_population	Sierra Leone
68.2894	2070	8.5	3	IPSL-CM5A-LR	fixed_population	Nigeria
4.26104	2070	8.5	3	IPSL-CM5A-LR	fixed_population	Guinea
1.83896	2070	8.5	3	IPSL-CM5A-LR	fixed_population	Liberia
3.13258	2070	8.5	3	IPSL-CM5A-LR	fixed_population	Sierra Leone
67.2307	2070	8.5	4	IPSL-CM5A-LR	fixed_population	Nigeria
4.11051	2070	8.5	4	IPSL-CM5A-LR	fixed_population	Guinea
1.83896	2070	8.5	4	IPSL-CM5A-LR	fixed_population	Liberia
3.09248	2070	8.5	4	IPSL-CM5A-LR	fixed_population	Sierra Leone
68.2336	2070	8.5	5	IPSL-CM5A-LR	fixed_population	Nigeria
4.2212	2070	8.5	5	IPSL-CM5A-LR	fixed_population	Guinea
1.83896	2070	8.5	5	IPSL-CM5A-LR	fixed_population	Liberia
3.13258	2070	8.5	5	IPSL-CM5A-LR	fixed_population	Sierra Leone
67.1827	2070	8.5	6	IPSL-CM5A-LR	fixed_population	Nigeria
4.14802	2070	8.5	6	IPSL-CM5A-LR	fixed_population	Guinea
1.83896	2070	8.5	6	IPSL-CM5A-LR	fixed_population	Liberia
3.09248	2070	8.5	6	IPSL-CM5A-LR	fixed_population	Sierra Leone
67.1268	2070	8.5	7	IPSL-CM5A-LR	fixed_population	Nigeria
3.84447	2070	8.5	7	IPSL-CM5A-LR	fixed_population	Guinea
1.83896	2070	8.5	7	IPSL-CM5A-LR	fixed_population	Liberia
3.09248	2070	8.5	7	IPSL-CM5A-LR	fixed_population	Sierra Leone
68.1297	2070	8.5	8	IPSL-CM5A-LR	fixed_population	Nigeria
3.95623	2070	8.5	8	IPSL-CM5A-LR	fixed_population	Guinea
1.83896	2070	8.5	8	IPSL-CM5A-LR	fixed_population	Liberia
3.13258	2070	8.5	8	IPSL-CM5A-LR	fixed_population	Sierra Leone
67.1268	2070	8.5	9	IPSL-CM5A-LR	fixed_population	Nigeria
4.16232	2070	8.5	9	IPSL-CM5A-LR	fixed_population	Guinea
1.83896	2070	8.5	9	IPSL-CM5A-LR	fixed_population	Liberia
3.09248	2070	8.5	9	IPSL-CM5A-LR	fixed_population	Sierra Leone
68.1855	2070	8.5	10	IPSL-CM5A-LR	fixed_population	Nigeria
4.18787	2070	8.5	10	IPSL-CM5A-LR	fixed_population	Guinea
1.83896	2070	8.5	10	IPSL-CM5A-LR	fixed_population	Liberia
3.13258	2070	8.5	10	IPSL-CM5A-LR	fixed_population	Sierra Leone
66.3492	2070	8.5	1	MIROC5	fixed_population	Nigeria
4.46783	2070	8.5	1	MIROC5	fixed_population	Guinea
1.83896	2070	8.5	1	MIROC5	fixed_population	Liberia
3.15196	2070	8.5	1	MIROC5	fixed_population	Sierra Leone
70.7305	2070	8.5	2	MIROC5	fixed_population	Nigeria
4.73294	2070	8.5	2	MIROC5	fixed_population	Guinea
1.83896	2070	8.5	2	MIROC5	fixed_population	Liberia
3.15196	2070	8.5	2	MIROC5	fixed_population	Sierra Leone
70.8783	2070	8.5	3	MIROC5	fixed_population	Nigeria
5.03188	2070	8.5	3	MIROC5	fixed_population	Guinea
1.83896	2070	8.5	3	MIROC5	fixed_population	Liberia
3.19206	2070	8.5	3	MIROC5	fixed_population	Sierra Leone
70.6373	2070	8.5	4	MIROC5	fixed_population	Nigeria
4.6036	2070	8.5	4	MIROC5	fixed_population	Guinea
1.83896	2070	8.5	4	MIROC5	fixed_population	Liberia
3.15196	2070	8.5	4	MIROC5	fixed_population	Sierra Leone
70.7305	2070	8.5	5	MIROC5	fixed_population	Nigeria
4.91602	2070	8.5	5	MIROC5	fixed_population	Guinea
1.83896	2070	8.5	5	MIROC5	fixed_population	Liberia
3.19206	2070	8.5	5	MIROC5	fixed_population	Sierra Leone
70.6373	2070	8.5	6	MIROC5	fixed_population	Nigeria
4.73294	2070	8.5	6	MIROC5	fixed_population	Guinea
1.83896	2070	8.5	6	MIROC5	fixed_population	Liberia
3.15196	2070	8.5	6	MIROC5	fixed_population	Sierra Leone
70.4999	2070	8.5	7	MIROC5	fixed_population	Nigeria
4.49734	2070	8.5	7	MIROC5	fixed_population	Guinea
1.83896	2070	8.5	7	MIROC5	fixed_population	Liberia
3.15196	2070	8.5	7	MIROC5	fixed_population	Sierra Leone
70.5931	2070	8.5	8	MIROC5	fixed_population	Nigeria
4.71646	2070	8.5	8	MIROC5	fixed_population	Guinea
1.83896	2070	8.5	8	MIROC5	fixed_population	Liberia
3.19206	2070	8.5	8	MIROC5	fixed_population	Sierra Leone
70.5931	2070	8.5	9	MIROC5	fixed_population	Nigeria
4.7875	2070	8.5	9	MIROC5	fixed_population	Guinea
1.83896	2070	8.5	9	MIROC5	fixed_population	Liberia
3.15196	2070	8.5	9	MIROC5	fixed_population	Sierra Leone
70.7305	2070	8.5	10	MIROC5	fixed_population	Nigeria
4.73294	2070	8.5	10	MIROC5	fixed_population	Guinea
1.83896	2070	8.5	10	MIROC5	fixed_population	Liberia
3.19206	2070	8.5	10	MIROC5	fixed_population	Sierra Leone
70.334	2020	2.6	1	GFDL-ESM2M	growth	Nigeria
2.14173	2020	2.6	1	GFDL-ESM2M	growth	Guinea
1.35898	2020	2.6	1	GFDL-ESM2M	growth	Liberia
2.98319	2020	2.6	1	GFDL-ESM2M	growth	Sierra Leone
77.0711	2020	2.6	2	GFDL-ESM2M	growth	Nigeria
2.41324	2020	2.6	2	GFDL-ESM2M	growth	Guinea
1.35898	2020	2.6	2	GFDL-ESM2M	growth	Liberia
2.98319	2020	2.6	2	GFDL-ESM2M	growth	Sierra Leone
80.2016	2020	2.6	3	GFDL-ESM2M	growth	Nigeria
2.52534	2020	2.6	3	GFDL-ESM2M	growth	Guinea
1.35898	2020	2.6	3	GFDL-ESM2M	growth	Liberia
3.04267	2020	2.6	3	GFDL-ESM2M	growth	Sierra Leone
77.4003	2020	2.6	4	GFDL-ESM2M	growth	Nigeria
2.21833	2020	2.6	4	GFDL-ESM2M	growth	Guinea
1.35898	2020	2.6	4	GFDL-ESM2M	growth	Liberia
2.98319	2020	2.6	4	GFDL-ESM2M	growth	Sierra Leone
79.1023	2020	2.6	5	GFDL-ESM2M	growth	Nigeria
2.48475	2020	2.6	5	GFDL-ESM2M	growth	Guinea
1.35898	2020	2.6	5	GFDL-ESM2M	growth	Liberia
2.98319	2020	2.6	5	GFDL-ESM2M	growth	Sierra Leone
80.2248	2020	2.6	6	GFDL-ESM2M	growth	Nigeria
2.41324	2020	2.6	6	GFDL-ESM2M	growth	Guinea
1.35898	2020	2.6	6	GFDL-ESM2M	growth	Liberia
3.04267	2020	2.6	6	GFDL-ESM2M	growth	Sierra Leone
72.7838	2020	2.6	7	GFDL-ESM2M	growth	Nigeria
2.21833	2020	2.6	7	GFDL-ESM2M	growth	Guinea
1.35898	2020	2.6	7	GFDL-ESM2M	growth	Liberia
2.98319	2020	2.6	7	GFDL-ESM2M	growth	Sierra Leone
77.2823	2020	2.6	8	GFDL-ESM2M	growth	Nigeria
2.41324	2020	2.6	8	GFDL-ESM2M	growth	Guinea
1.35898	2020	2.6	8	GFDL-ESM2M	growth	Liberia
2.98319	2020	2.6	8	GFDL-ESM2M	growth	Sierra Leone
75.6432	2020	2.6	9	GFDL-ESM2M	growth	Nigeria
2.26698	2020	2.6	9	GFDL-ESM2M	growth	Guinea
1.35898	2020	2.6	9	GFDL-ESM2M	growth	Liberia
2.98319	2020	2.6	9	GFDL-ESM2M	growth	Sierra Leone
77.4761	2020	2.6	10	GFDL-ESM2M	growth	Nigeria
2.32399	2020	2.6	10	GFDL-ESM2M	growth	Guinea
1.35898	2020	2.6	10	GFDL-ESM2M	growth	Liberia
2.98319	2020	2.6	10	GFDL-ESM2M	growth	Sierra Leone
69.9318	2020	2.6	1	HadGEM2-ES	growth	Nigeria
2.14173	2020	2.6	1	HadGEM2-ES	growth	Guinea
1.35898	2020	2.6	1	HadGEM2-ES	growth	Liberia
2.98319	2020	2.6	1	HadGEM2-ES	growth	Sierra Leone
76.5013	2020	2.6	2	HadGEM2-ES	growth	Nigeria
2.32399	2020	2.6	2	HadGEM2-ES	growth	Guinea
1.35898	2020	2.6	2	HadGEM2-ES	growth	Liberia
2.98319	2020	2.6	2	HadGEM2-ES	growth	Sierra Leone
79.7242	2020	2.6	3	HadGEM2-ES	growth	Nigeria
2.4361	2020	2.6	3	HadGEM2-ES	growth	Guinea
1.35898	2020	2.6	3	HadGEM2-ES	growth	Liberia
3.04267	2020	2.6	3	HadGEM2-ES	growth	Sierra Leone
76.9481	2020	2.6	4	HadGEM2-ES	growth	Nigeria
2.21833	2020	2.6	4	HadGEM2-ES	growth	Guinea
1.35898	2020	2.6	4	HadGEM2-ES	growth	Liberia
2.98319	2020	2.6	4	HadGEM2-ES	growth	Sierra Leone
78.4103	2020	2.6	5	HadGEM2-ES	growth	Nigeria
2.4361	2020	2.6	5	HadGEM2-ES	growth	Guinea
1.35898	2020	2.6	5	HadGEM2-ES	growth	Liberia
2.98319	2020	2.6	5	HadGEM2-ES	growth	Sierra Leone
80.666	2020	2.6	6	HadGEM2-ES	growth	Nigeria
2.32399	2020	2.6	6	HadGEM2-ES	growth	Guinea
1.35898	2020	2.6	6	HadGEM2-ES	growth	Liberia
3.04267	2020	2.6	6	HadGEM2-ES	growth	Sierra Leone
74.1102	2020	2.6	7	HadGEM2-ES	growth	Nigeria
2.21833	2020	2.6	7	HadGEM2-ES	growth	Guinea
1.35898	2020	2.6	7	HadGEM2-ES	growth	Liberia
2.98319	2020	2.6	7	HadGEM2-ES	growth	Sierra Leone
77.5423	2020	2.6	8	HadGEM2-ES	growth	Nigeria
2.32399	2020	2.6	8	HadGEM2-ES	growth	Guinea
1.35898	2020	2.6	8	HadGEM2-ES	growth	Liberia
2.98319	2020	2.6	8	HadGEM2-ES	growth	Sierra Leone
75.7742	2020	2.6	9	HadGEM2-ES	growth	Nigeria
2.21833	2020	2.6	9	HadGEM2-ES	growth	Guinea
1.35898	2020	2.6	9	HadGEM2-ES	growth	Liberia
2.98319	2020	2.6	9	HadGEM2-ES	growth	Sierra Leone
77.723	2020	2.6	10	HadGEM2-ES	growth	Nigeria
2.32399	2020	2.6	10	HadGEM2-ES	growth	Guinea
1.35898	2020	2.6	10	HadGEM2-ES	growth	Liberia
[truncated: 3,761 more rows]

## Sheet: Fig2b_FigS6_TableS1
count	year	RCP	replicate	model	conditions
84.4274	2020	2.6	1	GFDL-ESM2M	fixed_population
93.9246	2020	2.6	2	GFDL-ESM2M	fixed_population
98.1125	2020	2.6	3	GFDL-ESM2M	fixed_population
92.3885	2020	2.6	4	GFDL-ESM2M	fixed_population
96.5948	2020	2.6	5	GFDL-ESM2M	fixed_population
97.6151	2020	2.6	6	GFDL-ESM2M	fixed_population
87.0873	2020	2.6	7	GFDL-ESM2M	fixed_population
94.4607	2020	2.6	8	GFDL-ESM2M	fixed_population
91.8106	2020	2.6	9	GFDL-ESM2M	fixed_population
94.7063	2020	2.6	10	GFDL-ESM2M	fixed_population
83.3126	2020	2.6	1	HadGEM2-ES	fixed_population
92.8229	2020	2.6	2	HadGEM2-ES	fixed_population
96.8306	2020	2.6	3	HadGEM2-ES	fixed_population
91.2645	2020	2.6	4	HadGEM2-ES	fixed_population
95.3052	2020	2.6	5	HadGEM2-ES	fixed_population
97.6882	2020	2.6	6	HadGEM2-ES	fixed_population
88.1099	2020	2.6	7	HadGEM2-ES	fixed_population
94.3459	2020	2.6	8	HadGEM2-ES	fixed_population
90.3027	2020	2.6	9	HadGEM2-ES	fixed_population
94.6189	2020	2.6	10	HadGEM2-ES	fixed_population
81.5949	2020	2.6	1	IPSL-CM5A-LR	fixed_population
91.3808	2020	2.6	2	IPSL-CM5A-LR	fixed_population
95.9509	2020	2.6	3	IPSL-CM5A-LR	fixed_population
89.1985	2020	2.6	4	IPSL-CM5A-LR	fixed_population
92.8769	2020	2.6	5	IPSL-CM5A-LR	fixed_population
95.2481	2020	2.6	6	IPSL-CM5A-LR	fixed_population
85.8182	2020	2.6	7	IPSL-CM5A-LR	fixed_population
93.2033	2020	2.6	8	IPSL-CM5A-LR	fixed_population
88.4556	2020	2.6	9	IPSL-CM5A-LR	fixed_population
93.451	2020	2.6	10	IPSL-CM5A-LR	fixed_population
84.3908	2020	2.6	1	MIROC5	fixed_population
94.2368	2020	2.6	2	MIROC5	fixed_population
97.8104	2020	2.6	3	MIROC5	fixed_population
91.0431	2020	2.6	4	MIROC5	fixed_population
94.5071	2020	2.6	5	MIROC5	fixed_population
98.1334	2020	2.6	6	MIROC5	fixed_population
88.4395	2020	2.6	7	MIROC5	fixed_population
94.391	2020	2.6	8	MIROC5	fixed_population
91.7529	2020	2.6	9	MIROC5	fixed_population
95.1333	2020	2.6	10	MIROC5	fixed_population
83.5578	2030	2.6	1	GFDL-ESM2M	fixed_population
93.8935	2030	2.6	2	GFDL-ESM2M	fixed_population
95.9775	2030	2.6	3	GFDL-ESM2M	fixed_population
89.6872	2030	2.6	4	GFDL-ESM2M	fixed_population
95.1637	2030	2.6	5	GFDL-ESM2M	fixed_population
95.4807	2030	2.6	6	GFDL-ESM2M	fixed_population
87.3103	2030	2.6	7	GFDL-ESM2M	fixed_population
92.8739	2030	2.6	8	GFDL-ESM2M	fixed_population
90.827	2030	2.6	9	GFDL-ESM2M	fixed_population
94.6107	2030	2.6	10	GFDL-ESM2M	fixed_population
86.3028	2030	2.6	1	HadGEM2-ES	fixed_population
95.5749	2030	2.6	2	HadGEM2-ES	fixed_population
97.8454	2030	2.6	3	HadGEM2-ES	fixed_population
92.0885	2030	2.6	4	HadGEM2-ES	fixed_population
95.8859	2030	2.6	5	HadGEM2-ES	fixed_population
96.4489	2030	2.6	6	HadGEM2-ES	fixed_population
90.8096	2030	2.6	7	HadGEM2-ES	fixed_population
95.5127	2030	2.6	8	HadGEM2-ES	fixed_population
92.6493	2030	2.6	9	HadGEM2-ES	fixed_population
95.5207	2030	2.6	10	HadGEM2-ES	fixed_population
77.0046	2030	2.6	1	IPSL-CM5A-LR	fixed_population
87.4427	2030	2.6	2	IPSL-CM5A-LR	fixed_population
89.3565	2030	2.6	3	IPSL-CM5A-LR	fixed_population
82.7499	2030	2.6	4	IPSL-CM5A-LR	fixed_population
88.2503	2030	2.6	5	IPSL-CM5A-LR	fixed_population
88.523	2030	2.6	6	IPSL-CM5A-LR	fixed_population
81.0184	2030	2.6	7	IPSL-CM5A-LR	fixed_population
86.2434	2030	2.6	8	IPSL-CM5A-LR	fixed_population
83.383	2030	2.6	9	IPSL-CM5A-LR	fixed_population
86.8314	2030	2.6	10	IPSL-CM5A-LR	fixed_population
83.8633	2030	2.6	1	MIROC5	fixed_population
93.324	2030	2.6	2	MIROC5	fixed_population
95.2379	2030	2.6	3	MIROC5	fixed_population
89.1091	2030	2.6	4	MIROC5	fixed_population
93.8197	2030	2.6	5	MIROC5	fixed_population
94.2329	2030	2.6	6	MIROC5	fixed_population
88.4169	2030	2.6	7	MIROC5	fixed_population
93.1481	2030	2.6	8	MIROC5	fixed_population
90.2876	2030	2.6	9	MIROC5	fixed_population
93.4186	2030	2.6	10	MIROC5	fixed_population
85.4899	2050	2.6	1	GFDL-ESM2M	fixed_population
94.5713	2050	2.6	2	GFDL-ESM2M	fixed_population
95.775	2050	2.6	3	GFDL-ESM2M	fixed_population
91.4863	2050	2.6	4	GFDL-ESM2M	fixed_population
94.3142	2050	2.6	5	GFDL-ESM2M	fixed_population
95.1215	2050	2.6	6	GFDL-ESM2M	fixed_population
90.3151	2050	2.6	7	GFDL-ESM2M	fixed_population
94.0416	2050	2.6	8	GFDL-ESM2M	fixed_population
92.0293	2050	2.6	9	GFDL-ESM2M	fixed_population
94.5005	2050	2.6	10	GFDL-ESM2M	fixed_population
82.1255	2050	2.6	1	HadGEM2-ES	fixed_population
91.1774	2050	2.6	2	HadGEM2-ES	fixed_population
94.3231	2050	2.6	3	HadGEM2-ES	fixed_population
88.2871	2050	2.6	4	HadGEM2-ES	fixed_population
91.8461	2050	2.6	5	HadGEM2-ES	fixed_population
91.8858	2050	2.6	6	HadGEM2-ES	fixed_population
86.97	2050	2.6	7	HadGEM2-ES	fixed_population
90.8116	2050	2.6	8	HadGEM2-ES	fixed_population
88.9648	2050	2.6	9	HadGEM2-ES	fixed_population
91.0626	2050	2.6	10	HadGEM2-ES	fixed_population
77.8213	2050	2.6	1	IPSL-CM5A-LR	fixed_population
88.8841	2050	2.6	2	IPSL-CM5A-LR	fixed_population
90.4438	2050	2.6	3	IPSL-CM5A-LR	fixed_population
83.7956	2050	2.6	4	IPSL-CM5A-LR	fixed_population
89.8082	2050	2.6	5	IPSL-CM5A-LR	fixed_population
90.2013	2050	2.6	6	IPSL-CM5A-LR	fixed_population
81.8914	2050	2.6	7	IPSL-CM5A-LR	fixed_population
86.9046	2050	2.6	8	IPSL-CM5A-LR	fixed_population
85.2065	2050	2.6	9	IPSL-CM5A-LR	fixed_population
88.8114	2050	2.6	10	IPSL-CM5A-LR	fixed_population
82.573	2050	2.6	1	MIROC5	fixed_population
92.4885	2050	2.6	2	MIROC5	fixed_population
94.3251	2050	2.6	3	MIROC5	fixed_population
89.0069	2050	2.6	4	MIROC5	fixed_population
93.0685	2050	2.6	5	MIROC5	fixed_population
93.3751	2050	2.6	6	MIROC5	fixed_population
87.8169	2050	2.6	7	MIROC5	fixed_population
92.5593	2050	2.6	8	MIROC5	fixed_population
90.6308	2050	2.6	9	MIROC5	fixed_population
92.7237	2050	2.6	10	MIROC5	fixed_population
57.991	2070	2.6	1	GFDL-ESM2M	fixed_population
69.984	2070	2.6	2	GFDL-ESM2M	fixed_population
70.7378	2070	2.6	3	GFDL-ESM2M	fixed_population
65.4509	2070	2.6	4	GFDL-ESM2M	fixed_population
69.8452	2070	2.6	5	GFDL-ESM2M	fixed_population
70.2399	2070	2.6	6	GFDL-ESM2M	fixed_population
63.1463	2070	2.6	7	GFDL-ESM2M	fixed_population
69.1718	2070	2.6	8	GFDL-ESM2M	fixed_population
65.258	2070	2.6	9	GFDL-ESM2M	fixed_population
69.4869	2070	2.6	10	GFDL-ESM2M	fixed_population
64.4544	2070	2.6	1	HadGEM2-ES	fixed_population
75.211	2070	2.6	2	HadGEM2-ES	fixed_population
77.5247	2070	2.6	3	HadGEM2-ES	fixed_population
72.2304	2070	2.6	4	HadGEM2-ES	fixed_population
75.5558	2070	2.6	5	HadGEM2-ES	fixed_population
75.33	2070	2.6	6	HadGEM2-ES	fixed_population
69.8969	2070	2.6	7	HadGEM2-ES	fixed_population
74.7717	2070	2.6	8	HadGEM2-ES	fixed_population
73.4557	2070	2.6	9	HadGEM2-ES	fixed_population
74.8868	2070	2.6	10	HadGEM2-ES	fixed_population
60.4227	2070	2.6	1	IPSL-CM5A-LR	fixed_population
71.4414	2070	2.6	2	IPSL-CM5A-LR	fixed_population
73.7069	2070	2.6	3	IPSL-CM5A-LR	fixed_population
70.4472	2070	2.6	4	IPSL-CM5A-LR	fixed_population
71.4456	2070	2.6	5	IPSL-CM5A-LR	fixed_population
72.5847	2070	2.6	6	IPSL-CM5A-LR	fixed_population
67.4442	2070	2.6	7	IPSL-CM5A-LR	fixed_population
71.1699	2070	2.6	8	IPSL-CM5A-LR	fixed_population
69.9075	2070	2.6	9	IPSL-CM5A-LR	fixed_population
70.994	2070	2.6	10	IPSL-CM5A-LR	fixed_population
73.9547	2070	2.6	1	MIROC5	fixed_population
82.7347	2070	2.6	2	MIROC5	fixed_population
84.3653	2070	2.6	3	MIROC5	fixed_population
80.6851	2070	2.6	4	MIROC5	fixed_population
82.8385	2070	2.6	5	MIROC5	fixed_population
83.1556	2070	2.6	6	MIROC5	fixed_population
78.3154	2070	2.6	7	MIROC5	fixed_population
82.6471	2070	2.6	8	MIROC5	fixed_population
81.5285	2070	2.6	9	MIROC5	fixed_population
82.2353	2070	2.6	10	MIROC5	fixed_population
84.4274	2020	6	1	GFDL-ESM2M	fixed_population
93.9246	2020	6	2	GFDL-ESM2M	fixed_population
98.1125	2020	6	3	GFDL-ESM2M	fixed_population
92.3885	2020	6	4	GFDL-ESM2M	fixed_population
96.5948	2020	6	5	GFDL-ESM2M	fixed_population
97.6151	2020	6	6	GFDL-ESM2M	fixed_population
87.0873	2020	6	7	GFDL-ESM2M	fixed_population
94.4607	2020	6	8	GFDL-ESM2M	fixed_population
91.8106	2020	6	9	GFDL-ESM2M	fixed_population
94.7063	2020	6	10	GFDL-ESM2M	fixed_population
83.3126	2020	6	1	HadGEM2-ES	fixed_population
92.8229	2020	6	2	HadGEM2-ES	fixed_population
96.8306	2020	6	3	HadGEM2-ES	fixed_population
91.2645	2020	6	4	HadGEM2-ES	fixed_population
95.3052	2020	6	5	HadGEM2-ES	fixed_population
97.6882	2020	6	6	HadGEM2-ES	fixed_population
88.1099	2020	6	7	HadGEM2-ES	fixed_population
94.3459	2020	6	8	HadGEM2-ES	fixed_population
90.3027	2020	6	9	HadGEM2-ES	fixed_population
94.6189	2020	6	10	HadGEM2-ES	fixed_population
81.5949	2020	6	1	IPSL-CM5A-LR	fixed_population
91.3808	2020	6	2	IPSL-CM5A-LR	fixed_population
95.9509	2020	6	3	IPSL-CM5A-LR	fixed_population
89.1985	2020	6	4	IPSL-CM5A-LR	fixed_population
92.8769	2020	6	5	IPSL-CM5A-LR	fixed_population
95.2481	2020	6	6	IPSL-CM5A-LR	fixed_population
85.8182	2020	6	7	IPSL-CM5A-LR	fixed_population
93.2033	2020	6	8	IPSL-CM5A-LR	fixed_population
88.4556	2020	6	9	IPSL-CM5A-LR	fixed_population
93.451	2020	6	10	IPSL-CM5A-LR	fixed_population
84.3908	2020	6	1	MIROC5	fixed_population
94.2368	2020	6	2	MIROC5	fixed_population
97.8104	2020	6	3	MIROC5	fixed_population
91.0431	2020	6	4	MIROC5	fixed_population
94.5071	2020	6	5	MIROC5	fixed_population
98.1334	2020	6	6	MIROC5	fixed_population
88.4395	2020	6	7	MIROC5	fixed_population
94.391	2020	6	8	MIROC5	fixed_population
91.7529	2020	6	9	MIROC5	fixed_population
95.1333	2020	6	10	MIROC5	fixed_population
104.208	2030	6	1	GFDL-ESM2M	fixed_population
111.887	2030	6	2	GFDL-ESM2M	fixed_population
116.319	2030	6	3	GFDL-ESM2M	fixed_population
111.579	2030	6	4	GFDL-ESM2M	fixed_population
113.393	2030	6	5	GFDL-ESM2M	fixed_population
115.073	2030	6	6	GFDL-ESM2M	fixed_population
108.457	2030	6	7	GFDL-ESM2M	fixed_population
112.879	2030	6	8	GFDL-ESM2M	fixed_population
109.785	2030	6	9	GFDL-ESM2M	fixed_population
111.229	2030	6	10	GFDL-ESM2M	fixed_population
105.595	2030	6	1	HadGEM2-ES	fixed_population
116.605	2030	6	2	HadGEM2-ES	fixed_population
120.626	2030	6	3	HadGEM2-ES	fixed_population
114.669	2030	6	4	HadGEM2-ES	fixed_population
117.665	2030	6	5	HadGEM2-ES	fixed_population
119.073	2030	6	6	HadGEM2-ES	fixed_population
110.258	2030	6	7	HadGEM2-ES	fixed_population
115.776	2030	6	8	HadGEM2-ES	fixed_population
114.287	2030	6	9	HadGEM2-ES	fixed_population
116.209	2030	6	10	HadGEM2-ES	fixed_population
103.288	2030	6	1	IPSL-CM5A-LR	fixed_population
114.154	2030	6	2	IPSL-CM5A-LR	fixed_population
117.745	2030	6	3	IPSL-CM5A-LR	fixed_population
111.757	2030	6	4	IPSL-CM5A-LR	fixed_population
115.957	2030	6	5	IPSL-CM5A-LR	fixed_population
116.365	2030	6	6	IPSL-CM5A-LR	fixed_population
108.672	2030	6	7	IPSL-CM5A-LR	fixed_population
113.45	2030	6	8	IPSL-CM5A-LR	fixed_population
110.801	2030	6	9	IPSL-CM5A-LR	fixed_population
114.05	2030	6	10	IPSL-CM5A-LR	fixed_population
106.164	2030	6	1	MIROC5	fixed_population
114.755	2030	6	2	MIROC5	fixed_population
119.718	2030	6	3	MIROC5	fixed_population
113.947	2030	6	4	MIROC5	fixed_population
116.221	2030	6	5	MIROC5	fixed_population
117.385	2030	6	6	MIROC5	fixed_population
110.328	2030	6	7	MIROC5	fixed_population
114.632	2030	6	8	MIROC5	fixed_population
112.389	2030	6	9	MIROC5	fixed_population
113.969	2030	6	10	MIROC5	fixed_population
123.785	2050	6	1	GFDL-ESM2M	fixed_population
137.986	2050	6	2	GFDL-ESM2M	fixed_population
141.894	2050	6	3	GFDL-ESM2M	fixed_population
137.462	2050	6	4	GFDL-ESM2M	fixed_population
140.447	2050	6	5	GFDL-ESM2M	fixed_population
138.532	2050	6	6	GFDL-ESM2M	fixed_population
132.872	2050	6	7	GFDL-ESM2M	fixed_population
136.31	2050	6	8	GFDL-ESM2M	fixed_population
137.388	2050	6	9	GFDL-ESM2M	fixed_population
139.263	2050	6	10	GFDL-ESM2M	fixed_population
135.964	2050	6	1	HadGEM2-ES	fixed_population
149.975	2050	6	2	HadGEM2-ES	fixed_population
154.506	2050	6	3	HadGEM2-ES	fixed_population
146.698	2050	6	4	HadGEM2-ES	fixed_population
151.564	2050	6	5	HadGEM2-ES	fixed_population
150.512	2050	6	6	HadGEM2-ES	fixed_population
141.69	2050	6	7	HadGEM2-ES	fixed_population
146.22	2050	6	8	HadGEM2-ES	fixed_population
147.003	2050	6	9	HadGEM2-ES	fixed_population
150.552	2050	6	10	HadGEM2-ES	fixed_population
140.606	2050	6	1	IPSL-CM5A-LR	fixed_population
153.472	2050	6	2	IPSL-CM5A-LR	fixed_population
159.234	2050	6	3	IPSL-CM5A-LR	fixed_population
149.377	2050	6	4	IPSL-CM5A-LR	fixed_population
156.92	2050	6	5	IPSL-CM5A-LR	fixed_population
154.673	2050	6	6	IPSL-CM5A-LR	fixed_population
144.997	2050	6	7	IPSL-CM5A-LR	fixed_population
149.203	2050	6	8	IPSL-CM5A-LR	fixed_population
150.339	2050	6	9	IPSL-CM5A-LR	fixed_population
154.513	2050	6	10	IPSL-CM5A-LR	fixed_population
128.333	2050	6	1	MIROC5	fixed_population
143.999	2050	6	2	MIROC5	fixed_population
147.803	2050	6	3	MIROC5	fixed_population
142.057	2050	6	4	MIROC5	fixed_population
146.27	2050	6	5	MIROC5	fixed_population
143.519	2050	6	6	MIROC5	fixed_population
137.774	2050	6	7	MIROC5	fixed_population
141.331	2050	6	8	MIROC5	fixed_population
142.49	2050	6	9	MIROC5	fixed_population
144.427	2050	6	10	MIROC5	fixed_population
159.117	2070	6	1	GFDL-ESM2M	fixed_population
166.411	2070	6	2	GFDL-ESM2M	fixed_population
170.551	2070	6	3	GFDL-ESM2M	fixed_population
165.963	2070	6	4	GFDL-ESM2M	fixed_population
168.565	2070	6	5	GFDL-ESM2M	fixed_population
166.17	2070	6	6	GFDL-ESM2M	fixed_population
159.582	2070	6	7	GFDL-ESM2M	fixed_population
163.865	2070	6	8	GFDL-ESM2M	fixed_population
163.89	2070	6	9	GFDL-ESM2M	fixed_population
166.324	2070	6	10	GFDL-ESM2M	fixed_population
180.089	2070	6	1	HadGEM2-ES	fixed_population
195.445	2070	6	2	HadGEM2-ES	fixed_population
201.217	2070	6	3	HadGEM2-ES	fixed_population
194.799	2070	6	4	HadGEM2-ES	fixed_population
198.744	2070	6	5	HadGEM2-ES	fixed_population
195.816	2070	6	6	HadGEM2-ES	fixed_population
185.872	2070	6	7	HadGEM2-ES	fixed_population
191.834	2070	6	8	HadGEM2-ES	fixed_population
192.785	2070	6	9	HadGEM2-ES	fixed_population
196.768	2070	6	10	HadGEM2-ES	fixed_population
172.689	2070	6	1	IPSL-CM5A-LR	fixed_population
190.444	2070	6	2	IPSL-CM5A-LR	fixed_population
195.411	2070	6	3	IPSL-CM5A-LR	fixed_population
186.612	2070	6	4	IPSL-CM5A-LR	fixed_population
192.368	2070	6	5	IPSL-CM5A-LR	fixed_population
191.129	2070	6	6	IPSL-CM5A-LR	fixed_population
178.447	2070	6	7	IPSL-CM5A-LR	fixed_population
186.746	2070	6	8	IPSL-CM5A-LR	fixed_population
184.326	2070	6	9	IPSL-CM5A-LR	fixed_population
189.738	2070	6	10	IPSL-CM5A-LR	fixed_population
158.01	2070	6	1	MIROC5	fixed_population
172.54	2070	6	2	MIROC5	fixed_population
177.052	2070	6	3	MIROC5	fixed_population
169.017	2070	6	4	MIROC5	fixed_population
174.514	2070	6	5	MIROC5	fixed_population
172.675	2070	6	6	MIROC5	fixed_population
160.901	2070	6	7	MIROC5	fixed_population
169.887	2070	6	8	MIROC5	fixed_population
168.459	2070	6	9	MIROC5	fixed_population
173.543	2070	6	10	MIROC5	fixed_population
84.4274	2020	8.5	1	GFDL-ESM2M	fixed_population
93.9246	2020	8.5	2	GFDL-ESM2M	fixed_population
98.1125	2020	8.5	3	GFDL-ESM2M	fixed_population
92.3885	2020	8.5	4	GFDL-ESM2M	fixed_population
96.5948	2020	8.5	5	GFDL-ESM2M	fixed_population
97.6151	2020	8.5	6	GFDL-ESM2M	fixed_population
87.0873	2020	8.5	7	GFDL-ESM2M	fixed_population
94.4607	2020	8.5	8	GFDL-ESM2M	fixed_population
91.8106	2020	8.5	9	GFDL-ESM2M	fixed_population
94.7063	2020	8.5	10	GFDL-ESM2M	fixed_population
83.3126	2020	8.5	1	HadGEM2-ES	fixed_population
92.8229	2020	8.5	2	HadGEM2-ES	fixed_population
96.8306	2020	8.5	3	HadGEM2-ES	fixed_population
91.2645	2020	8.5	4	HadGEM2-ES	fixed_population
95.3052	2020	8.5	5	HadGEM2-ES	fixed_population
97.6882	2020	8.5	6	HadGEM2-ES	fixed_population
88.1099	2020	8.5	7	HadGEM2-ES	fixed_population
94.3459	2020	8.5	8	HadGEM2-ES	fixed_population
90.3027	2020	8.5	9	HadGEM2-ES	fixed_population
94.6189	2020	8.5	10	HadGEM2-ES	fixed_population
81.5949	2020	8.5	1	IPSL-CM5A-LR	fixed_population
91.3808	2020	8.5	2	IPSL-CM5A-LR	fixed_population
95.9509	2020	8.5	3	IPSL-CM5A-LR	fixed_population
89.1985	2020	8.5	4	IPSL-CM5A-LR	fixed_population
92.8769	2020	8.5	5	IPSL-CM5A-LR	fixed_population
95.2481	2020	8.5	6	IPSL-CM5A-LR	fixed_population
85.8182	2020	8.5	7	IPSL-CM5A-LR	fixed_population
93.2033	2020	8.5	8	IPSL-CM5A-LR	fixed_population
88.4556	2020	8.5	9	IPSL-CM5A-LR	fixed_population
93.451	2020	8.5	10	IPSL-CM5A-LR	fixed_population
84.3908	2020	8.5	1	MIROC5	fixed_population
94.2368	2020	8.5	2	MIROC5	fixed_population
97.8104	2020	8.5	3	MIROC5	fixed_population
91.0431	2020	8.5	4	MIROC5	fixed_population
94.5071	2020	8.5	5	MIROC5	fixed_population
98.1334	2020	8.5	6	MIROC5	fixed_population
88.4395	2020	8.5	7	MIROC5	fixed_population
94.391	2020	8.5	8	MIROC5	fixed_population
91.7529	2020	8.5	9	MIROC5	fixed_population
95.1333	2020	8.5	10	MIROC5	fixed_population
92.8831	2030	8.5	1	GFDL-ESM2M	fixed_population
108.166	2030	8.5	2	GFDL-ESM2M	fixed_population
112.682	2030	8.5	3	GFDL-ESM2M	fixed_population
104.698	2030	8.5	4	GFDL-ESM2M	fixed_population
109.882	2030	8.5	5	GFDL-ESM2M	fixed_population
110.413	2030	8.5	6	GFDL-ESM2M	fixed_population
102.743	2030	8.5	7	GFDL-ESM2M	fixed_population
108.012	2030	8.5	8	GFDL-ESM2M	fixed_population
104.595	2030	8.5	9	GFDL-ESM2M	fixed_population
108.434	2030	8.5	10	GFDL-ESM2M	fixed_population
101.864	2030	8.5	1	HadGEM2-ES	fixed_population
114.015	2030	8.5	2	HadGEM2-ES	fixed_population
118.633	2030	8.5	3	HadGEM2-ES	fixed_population
110.281	2030	8.5	4	HadGEM2-ES	fixed_population
114.284	2030	8.5	5	HadGEM2-ES	fixed_population
116.261	2030	8.5	6	HadGEM2-ES	fixed_population
107.223	2030	8.5	7	HadGEM2-ES	fixed_population
113.257	2030	8.5	8	HadGEM2-ES	fixed_population
109.984	2030	8.5	9	HadGEM2-ES	fixed_population
114.492	2030	8.5	10	HadGEM2-ES	fixed_population
100.714	2030	8.5	1	IPSL-CM5A-LR	fixed_population
111.937	2030	8.5	2	IPSL-CM5A-LR	fixed_population
116.05	2030	8.5	3	IPSL-CM5A-LR	fixed_population
107.608	2030	8.5	4	IPSL-CM5A-LR	fixed_population
112.553	2030	8.5	5	IPSL-CM5A-LR	fixed_population
113.399	2030	8.5	6	IPSL-CM5A-LR	fixed_population
104.309	2030	8.5	7	IPSL-CM5A-LR	fixed_population
111.723	2030	8.5	8	IPSL-CM5A-LR	fixed_population
106.471	2030	8.5	9	IPSL-CM5A-LR	fixed_population
111.9	2030	8.5	10	IPSL-CM5A-LR	fixed_population
93.7891	2030	8.5	1	MIROC5	fixed_population
112.158	2030	8.5	2	MIROC5	fixed_population
116.505	2030	8.5	3	MIROC5	fixed_population
107.71	2030	8.5	4	MIROC5	fixed_population
113.048	2030	8.5	5	MIROC5	fixed_population
114.259	2030	8.5	6	MIROC5	fixed_population
103.352	2030	8.5	7	MIROC5	fixed_population
111.46	2030	8.5	8	MIROC5	fixed_population
108.672	2030	8.5	9	MIROC5	fixed_population
112.109	2030	8.5	10	MIROC5	fixed_population
108.778	2050	8.5	1	GFDL-ESM2M	fixed_population
117.641	2050	8.5	2	GFDL-ESM2M	fixed_population
123.75	2050	8.5	3	GFDL-ESM2M	fixed_population
115.956	2050	8.5	4	GFDL-ESM2M	fixed_population
120.411	2050	8.5	5	GFDL-ESM2M	fixed_population
119.608	2050	8.5	6	GFDL-ESM2M	fixed_population
113.694	2050	8.5	7	GFDL-ESM2M	fixed_population
117.915	2050	8.5	8	GFDL-ESM2M	fixed_population
115.967	2050	8.5	9	GFDL-ESM2M	fixed_population
119.473	2050	8.5	10	GFDL-ESM2M	fixed_population
111.784	2050	8.5	1	HadGEM2-ES	fixed_population
121.706	2050	8.5	2	HadGEM2-ES	fixed_population
126.286	2050	8.5	3	HadGEM2-ES	fixed_population
120.282	2050	8.5	4	HadGEM2-ES	fixed_population
123.475	2050	8.5	5	HadGEM2-ES	fixed_population
122.83	2050	8.5	6	HadGEM2-ES	fixed_population
117.963	2050	8.5	7	HadGEM2-ES	fixed_population
122.128	2050	8.5	8	HadGEM2-ES	fixed_population
121.409	2050	8.5	9	HadGEM2-ES	fixed_population
123.16	2050	8.5	10	HadGEM2-ES	fixed_population
117.161	2050	8.5	1	IPSL-CM5A-LR	fixed_population
132.404	2050	8.5	2	IPSL-CM5A-LR	fixed_population
138.876	2050	8.5	3	IPSL-CM5A-LR	fixed_population
128.385	2050	8.5	4	IPSL-CM5A-LR	fixed_population
136.045	2050	8.5	5	IPSL-CM5A-LR	fixed_population
134.789	2050	8.5	6	IPSL-CM5A-LR	fixed_population
126.33	2050	8.5	7	IPSL-CM5A-LR	fixed_population
133.447	2050	8.5	8	IPSL-CM5A-LR	fixed_population
128.991	2050	8.5	9	IPSL-CM5A-LR	fixed_population
134.845	2050	8.5	10	IPSL-CM5A-LR	fixed_population
111.755	2050	8.5	1	MIROC5	fixed_population
123.221	2050	8.5	2	MIROC5	fixed_population
129.106	2050	8.5	3	MIROC5	fixed_population
122.446	2050	8.5	4	MIROC5	fixed_population
125.632	2050	8.5	5	MIROC5	fixed_population
126.099	2050	8.5	6	MIROC5	fixed_population
118.96	2050	8.5	7	MIROC5	fixed_population
123.516	2050	8.5	8	MIROC5	fixed_population
121.822	2050	8.5	9	MIROC5	fixed_population
124.974	2050	8.5	10	MIROC5	fixed_population
121.075	2070	8.5	1	GFDL-ESM2M	fixed_population
134.292	2070	8.5	2	GFDL-ESM2M	fixed_population
138.008	2070	8.5	3	GFDL-ESM2M	fixed_population
131.885	2070	8.5	4	GFDL-ESM2M	fixed_population
135.229	2070	8.5	5	GFDL-ESM2M	fixed_population
135.473	2070	8.5	6	GFDL-ESM2M	fixed_population
129.649	2070	8.5	7	GFDL-ESM2M	fixed_population
132.946	2070	8.5	8	GFDL-ESM2M	fixed_population
132.283	2070	8.5	9	GFDL-ESM2M	fixed_population
133.626	2070	8.5	10	GFDL-ESM2M	fixed_population
123.174	2070	8.5	1	HadGEM2-ES	fixed_population
136.765	2070	8.5	2	HadGEM2-ES	fixed_population
140.057	2070	8.5	3	HadGEM2-ES	fixed_population
134.137	2070	8.5	4	HadGEM2-ES	fixed_population
138.034	2070	8.5	5	HadGEM2-ES	fixed_population
137.358	2070	8.5	6	HadGEM2-ES	fixed_population
130.57	2070	8.5	7	HadGEM2-ES	fixed_population
136.496	2070	8.5	8	HadGEM2-ES	fixed_population
134.78	2070	8.5	9	HadGEM2-ES	fixed_population
137.17	2070	8.5	10	HadGEM2-ES	fixed_population
135.616	2070	8.5	1	IPSL-CM5A-LR	fixed_population
150.356	2070	8.5	2	IPSL-CM5A-LR	fixed_population
156.505	2070	8.5	3	IPSL-CM5A-LR	fixed_population
146.039	2070	8.5	4	IPSL-CM5A-LR	fixed_population
153.606	2070	8.5	5	IPSL-CM5A-LR	fixed_population
151.649	2070	8.5	6	IPSL-CM5A-LR	fixed_population
142.774	2070	8.5	7	IPSL-CM5A-LR	fixed_population
151.79	2070	8.5	8	IPSL-CM5A-LR	fixed_population
146.259	2070	8.5	9	IPSL-CM5A-LR	fixed_population
151.572	2070	8.5	10	IPSL-CM5A-LR	fixed_population
121.89	2070	8.5	1	MIROC5	fixed_population
134.696	2070	8.5	2	MIROC5	fixed_population
137.74	2070	8.5	3	MIROC5	fixed_population
132.562	2070	8.5	4	MIROC5	fixed_population
135.024	2070	8.5	5	MIROC5	fixed_population
135.711	2070	8.5	6	MIROC5	fixed_population
128.977	2070	8.5	7	MIROC5	fixed_population
134.189	2070	8.5	8	MIROC5	fixed_population
132.997	2070	8.5	9	MIROC5	fixed_population
134.71	2070	8.5	10	MIROC5	fixed_population
84.4274	2020	2.6	1	GFDL-ESM2M	growth
93.9246	2020	2.6	2	GFDL-ESM2M	growth
98.1125	2020	2.6	3	GFDL-ESM2M	growth
92.3885	2020	2.6	4	GFDL-ESM2M	growth
96.5948	2020	2.6	5	GFDL-ESM2M	growth
97.6151	2020	2.6	6	GFDL-ESM2M	growth
87.0873	2020	2.6	7	GFDL-ESM2M	growth
94.4607	2020	2.6	8	GFDL-ESM2M	growth
91.8106	2020	2.6	9	GFDL-ESM2M	growth
94.7063	2020	2.6	10	GFDL-ESM2M	growth
83.3126	2020	2.6	1	HadGEM2-ES	growth
92.8229	2020	2.6	2	HadGEM2-ES	growth
96.8306	2020	2.6	3	HadGEM2-ES	growth
91.2645	2020	2.6	4	HadGEM2-ES	growth
95.3052	2020	2.6	5	HadGEM2-ES	growth
97.6882	2020	2.6	6	HadGEM2-ES	growth
88.1099	2020	2.6	7	HadGEM2-ES	growth
94.3459	2020	2.6	8	HadGEM2-ES	growth
90.3027	2020	2.6	9	HadGEM2-ES	growth
94.6189	2020	2.6	10	HadGEM2-ES	growth
81.5949	2020	2.6	1	IPSL-CM5A-LR	growth
91.3808	2020	2.6	2	IPSL-CM5A-LR	growth
95.9509	2020	2.6	3	IPSL-CM5A-LR	growth
89.1985	2020	2.6	4	IPSL-CM5A-LR	growth
92.8769	2020	2.6	5	IPSL-CM5A-LR	growth
95.2481	2020	2.6	6	IPSL-CM5A-LR	growth
85.8182	2020	2.6	7	IPSL-CM5A-LR	growth
93.2033	2020	2.6	8	IPSL-CM5A-LR	growth
88.4556	2020	2.6	9	IPSL-CM5A-LR	growth
93.451	2020	2.6	10	IPSL-CM5A-LR	growth
84.3908	2020	2.6	1	MIROC5	growth
94.2368	2020	2.6	2	MIROC5	growth
97.8104	2020	2.6	3	MIROC5	growth
91.0431	2020	2.6	4	MIROC5	growth
94.5071	2020	2.6	5	MIROC5	growth
98.1334	2020	2.6	6	MIROC5	growth
88.4395	2020	2.6	7	MIROC5	growth
94.391	2020	2.6	8	MIROC5	growth
91.7529	2020	2.6	9	MIROC5	growth
95.1333	2020	2.6	10	MIROC5	growth
183.934	2030	2.6	1	GFDL-ESM2M	growth
207.526	2030	2.6	2	GFDL-ESM2M	growth
211.602	2030	2.6	3	GFDL-ESM2M	growth
200.168	2030	2.6	4	GFDL-ESM2M	growth
210.155	2030	2.6	5	GFDL-ESM2M	growth
210.643	2030	2.6	6	GFDL-ESM2M	growth
192.202	2030	2.6	7	GFDL-ESM2M	growth
204.637	2030	2.6	8	GFDL-ESM2M	growth
202.547	2030	2.6	9	GFDL-ESM2M	growth
207.876	2030	2.6	10	GFDL-ESM2M	growth
192.444	2030	2.6	1	HadGEM2-ES	growth
212.077	2030	2.6	2	HadGEM2-ES	growth
217.868	2030	2.6	3	HadGEM2-ES	growth
207.12	2030	2.6	4	HadGEM2-ES	growth
213.145	2030	2.6	5	HadGEM2-ES	growth
214.262	2030	2.6	6	HadGEM2-ES	growth
203.426	2030	2.6	7	HadGEM2-ES	growth
212.404	2030	2.6	8	HadGEM2-ES	growth
208.363	2030	2.6	9	HadGEM2-ES	growth
211.94	2030	2.6	10	HadGEM2-ES	growth
171.107	2030	2.6	1	IPSL-CM5A-LR	growth
194.146	2030	2.6	2	IPSL-CM5A-LR	growth
199.022	2030	2.6	3	IPSL-CM5A-LR	growth
185.362	2030	2.6	4	IPSL-CM5A-LR	growth
196.032	2030	2.6	5	IPSL-CM5A-LR	growth
196.88	2030	2.6	6	IPSL-CM5A-LR	growth
179.993	2030	2.6	7	IPSL-CM5A-LR	growth
191.811	2030	2.6	8	IPSL-CM5A-LR	growth
187.456	2030	2.6	9	IPSL-CM5A-LR	growth
192.192	2030	2.6	10	IPSL-CM5A-LR	growth
186.971	2030	2.6	1	MIROC5	growth
206.979	2030	2.6	2	MIROC5	growth
211.806	2030	2.6	3	MIROC5	growth
199.3	2030	2.6	4	MIROC5	growth
207.994	2030	2.6	5	MIROC5	growth
208.564	2030	2.6	6	MIROC5	growth
197.48	2030	2.6	7	MIROC5	growth
206.978	2030	2.6	8	MIROC5	growth
202.594	2030	2.6	9	MIROC5	growth
206.76	2030	2.6	10	MIROC5	growth
265.277	2050	2.6	1	GFDL-ESM2M	growth
292.732	2050	2.6	2	GFDL-ESM2M	growth
295.497	2050	2.6	3	GFDL-ESM2M	growth
286.251	2050	2.6	4	GFDL-ESM2M	growth
291.573	2050	2.6	5	GFDL-ESM2M	growth
293.03	2050	2.6	6	GFDL-ESM2M	growth
280.983	2050	2.6	7	GFDL-ESM2M	growth
289.975	2050	2.6	8	GFDL-ESM2M	growth
286.41	2050	2.6	9	GFDL-ESM2M	growth
290.697	2050	2.6	10	GFDL-ESM2M	growth
253.963	2050	2.6	1	HadGEM2-ES	growth
281.943	2050	2.6	2	HadGEM2-ES	growth
289.153	2050	2.6	3	HadGEM2-ES	growth
275.636	2050	2.6	4	HadGEM2-ES	growth
283.062	2050	2.6	5	HadGEM2-ES	growth
283.878	2050	2.6	6	HadGEM2-ES	growth
270.948	2050	2.6	7	HadGEM2-ES	growth
280.489	2050	2.6	8	HadGEM2-ES	growth
274.301	2050	2.6	9	HadGEM2-ES	growth
280.948	2050	2.6	10	HadGEM2-ES	growth
245.785	2050	2.6	1	IPSL-CM5A-LR	growth
279.001	2050	2.6	2	IPSL-CM5A-LR	growth
282.411	2050	2.6	3	IPSL-CM5A-LR	growth
266.154	2050	2.6	4	IPSL-CM5A-LR	growth
279.736	2050	2.6	5	IPSL-CM5A-LR	growth
281.559	2050	2.6	6	IPSL-CM5A-LR	growth
257.576	2050	2.6	7	IPSL-CM5A-LR	growth
272.412	2050	2.6	8	IPSL-CM5A-LR	growth
265.45	2050	2.6	9	IPSL-CM5A-LR	growth
276.932	2050	2.6	10	IPSL-CM5A-LR	growth
256.249	2050	2.6	1	MIROC5	growth
285.669	2050	2.6	2	MIROC5	growth
290.015	2050	2.6	3	MIROC5	growth
278.988	2050	2.6	4	MIROC5	growth
286.763	2050	2.6	5	MIROC5	growth
287.87	2050	2.6	6	MIROC5	growth
272.386	2050	2.6	7	MIROC5	growth
285.401	2050	2.6	8	MIROC5	growth
279.657	2050	2.6	9	MIROC5	growth
285.921	2050	2.6	10	MIROC5	growth
217.777	2070	2.6	1	GFDL-ESM2M	growth
258.889	2070	2.6	2	GFDL-ESM2M	growth
260.824	2070	2.6	3	GFDL-ESM2M	growth
241.28	2070	2.6	4	GFDL-ESM2M	growth
258.647	2070	2.6	5	GFDL-ESM2M	growth
258.493	2070	2.6	6	GFDL-ESM2M	growth
235.935	2070	2.6	7	GFDL-ESM2M	growth
255.543	2070	2.6	8	GFDL-ESM2M	growth
240.42	2070	2.6	9	GFDL-ESM2M	growth
256.111	2070	2.6	10	GFDL-ESM2M	growth
243.089	2070	2.6	1	HadGEM2-ES	growth
282.006	2070	2.6	2	HadGEM2-ES	growth
287.531	2070	2.6	3	HadGEM2-ES	growth
271.479	2070	2.6	4	HadGEM2-ES	growth
283.59	2070	2.6	5	HadGEM2-ES	growth
281.627	2070	2.6	6	HadGEM2-ES	growth
265.982	2070	2.6	7	HadGEM2-ES	growth
280.838	2070	2.6	8	HadGEM2-ES	growth
276.473	2070	2.6	9	HadGEM2-ES	growth
279.379	2070	2.6	10	HadGEM2-ES	growth
232.455	2070	2.6	1	IPSL-CM5A-LR	growth
273.019	2070	2.6	2	IPSL-CM5A-LR	growth
278.387	2070	2.6	3	IPSL-CM5A-LR	growth
268.455	2070	2.6	4	IPSL-CM5A-LR	growth
272.312	2070	2.6	5	IPSL-CM5A-LR	growth
274.677	2070	2.6	6	IPSL-CM5A-LR	growth
261.213	2070	2.6	7	IPSL-CM5A-LR	growth
271.397	2070	2.6	8	IPSL-CM5A-LR	growth
266.352	2070	2.6	9	IPSL-CM5A-LR	growth
269.909	2070	2.6	10	IPSL-CM5A-LR	growth
284.538	2070	2.6	1	MIROC5	growth
313.692	2070	2.6	2	MIROC5	growth
319.006	2070	2.6	3	MIROC5	growth
305.754	2070	2.6	4	MIROC5	growth
314.083	2070	2.6	5	MIROC5	growth
314.735	2070	2.6	6	MIROC5	growth
300.272	2070	2.6	7	MIROC5	growth
313.956	2070	2.6	8	MIROC5	growth
309.4	2070	2.6	9	MIROC5	growth
310.955	2070	2.6	10	MIROC5	growth
84.4274	2020	6	1	GFDL-ESM2M	growth
93.9246	2020	6	2	GFDL-ESM2M	growth
98.1125	2020	6	3	GFDL-ESM2M	growth
92.3885	2020	6	4	GFDL-ESM2M	growth
96.5948	2020	6	5	GFDL-ESM2M	growth
97.6151	2020	6	6	GFDL-ESM2M	growth
87.0873	2020	6	7	GFDL-ESM2M	growth
94.4607	2020	6	8	GFDL-ESM2M	growth
91.8106	2020	6	9	GFDL-ESM2M	growth
94.7063	2020	6	10	GFDL-ESM2M	growth
83.3126	2020	6	1	HadGEM2-ES	growth
92.8229	2020	6	2	HadGEM2-ES	growth
96.8306	2020	6	3	HadGEM2-ES	growth
91.2645	2020	6	4	HadGEM2-ES	growth
95.3052	2020	6	5	HadGEM2-ES	growth
97.6882	2020	6	6	HadGEM2-ES	growth
88.1099	2020	6	7	HadGEM2-ES	growth
94.3459	2020	6	8	HadGEM2-ES	growth
90.3027	2020	6	9	HadGEM2-ES	growth
94.6189	2020	6	10	HadGEM2-ES	growth
81.5949	2020	6	1	IPSL-CM5A-LR	growth
91.3808	2020	6	2	IPSL-CM5A-LR	growth
95.9509	2020	6	3	IPSL-CM5A-LR	growth
89.1985	2020	6	4	IPSL-CM5A-LR	growth
92.8769	2020	6	5	IPSL-CM5A-LR	growth
95.2481	2020	6	6	IPSL-CM5A-LR	growth
85.8182	2020	6	7	IPSL-CM5A-LR	growth
93.2033	2020	6	8	IPSL-CM5A-LR	growth
88.4556	2020	6	9	IPSL-CM5A-LR	growth
93.451	2020	6	10	IPSL-CM5A-LR	growth
84.3908	2020	6	1	MIROC5	growth
94.2368	2020	6	2	MIROC5	growth
97.8104	2020	6	3	MIROC5	growth
91.0431	2020	6	4	MIROC5	growth
94.5071	2020	6	5	MIROC5	growth
98.1334	2020	6	6	MIROC5	growth
88.4395	2020	6	7	MIROC5	growth
94.391	2020	6	8	MIROC5	growth
91.7529	2020	6	9	MIROC5	growth
95.1333	2020	6	10	MIROC5	growth
233.506	2030	6	1	GFDL-ESM2M	growth
250.493	2030	6	2	GFDL-ESM2M	growth
259.113	2030	6	3	GFDL-ESM2M	growth
249.469	2030	6	4	GFDL-ESM2M	growth
251.414	2030	6	5	GFDL-ESM2M	growth
256.823	2030	6	6	GFDL-ESM2M	growth
241.997	2030	6	7	GFDL-ESM2M	growth
250.041	2030	6	8	GFDL-ESM2M	growth
245.033	2030	6	9	GFDL-ESM2M	growth
248.782	2030	6	10	GFDL-ESM2M	growth
236.997	2030	6	1	HadGEM2-ES	growth
259.853	2030	6	2	HadGEM2-ES	growth
270.552	2030	6	3	HadGEM2-ES	growth
257.607	2030	6	4	HadGEM2-ES	growth
262.342	2030	6	5	HadGEM2-ES	growth
267.291	2030	6	6	HadGEM2-ES	growth
245.997	2030	6	7	HadGEM2-ES	growth
257.896	2030	6	8	HadGEM2-ES	growth
254.253	2030	6	9	HadGEM2-ES	growth
258.044	2030	6	10	HadGEM2-ES	growth
231.712	2030	6	1	IPSL-CM5A-LR	growth
254.815	2030	6	2	IPSL-CM5A-LR	growth
264.423	2030	6	3	IPSL-CM5A-LR	growth
251.67	2030	6	4	IPSL-CM5A-LR	growth
258.644	2030	6	5	IPSL-CM5A-LR	growth
261.389	2030	6	6	IPSL-CM5A-LR	growth
244.109	2030	6	7	IPSL-CM5A-LR	growth
252.877	2030	6	8	IPSL-CM5A-LR	growth
246.863	2030	6	9	IPSL-CM5A-LR	growth
254.14	2030	6	10	IPSL-CM5A-LR	growth
238.157	2030	6	1	MIROC5	growth
257.347	2030	6	2	MIROC5	growth
267.975	2030	6	3	MIROC5	growth
255.227	2030	6	4	MIROC5	growth
258.2	2030	6	5	MIROC5	growth
262.667	2030	6	6	MIROC5	growth
246.752	2030	6	7	MIROC5	growth
254.334	2030	6	8	MIROC5	growth
251.881	2030	6	9	MIROC5	growth
255.529	2030	6	10	MIROC5	growth
395.141	2050	6	1	GFDL-ESM2M	growth
426.386	2050	6	2	GFDL-ESM2M	growth
437.568	2050	6	3	GFDL-ESM2M	growth
426.323	2050	6	4	GFDL-ESM2M	growth
431.545	2050	6	5	GFDL-ESM2M	growth
428.411	2050	6	6	GFDL-ESM2M	growth
417.26	2050	6	7	GFDL-ESM2M	growth
422.872	2050	6	8	GFDL-ESM2M	growth
420.846	2050	6	9	GFDL-ESM2M	growth
426.705	2050	6	10	GFDL-ESM2M	growth
430.62	2050	6	1	HadGEM2-ES	growth
467.833	2050	6	2	HadGEM2-ES	growth
478.338	2050	6	3	HadGEM2-ES	growth
459.554	2050	6	4	HadGEM2-ES	growth
467.185	2050	6	5	HadGEM2-ES	growth
468.435	2050	6	6	HadGEM2-ES	growth
446.883	2050	6	7	HadGEM2-ES	growth
457.925	2050	6	8	HadGEM2-ES	growth
454.828	2050	6	9	HadGEM2-ES	growth
465.894	2050	6	10	HadGEM2-ES	growth
456.008	2050	6	1	IPSL-CM5A-LR	growth
491.835	2050	6	2	IPSL-CM5A-LR	growth
507.565	2050	6	3	IPSL-CM5A-LR	growth
479.967	2050	6	4	IPSL-CM5A-LR	growth
496.537	2050	6	5	IPSL-CM5A-LR	growth
494.585	2050	6	6	IPSL-CM5A-LR	growth
468.393	2050	6	7	IPSL-CM5A-LR	growth
478.783	2050	6	8	IPSL-CM5A-LR	growth
476.508	2050	6	9	IPSL-CM5A-LR	growth
487.806	2050	6	10	IPSL-CM5A-LR	growth
414.434	2050	6	1	MIROC5	growth
449.479	2050	6	2	MIROC5	growth
459.793	2050	6	3	MIROC5	growth
445.795	2050	6	4	MIROC5	growth
454.468	2050	6	5	MIROC5	growth
448.653	2050	6	6	MIROC5	growth
436.166	2050	6	7	MIROC5	growth
443.437	2050	6	8	MIROC5	growth
441.749	2050	6	9	MIROC5	growth
447.87	2050	6	10	MIROC5	growth
624.296	2070	6	1	GFDL-ESM2M	growth
642.896	2070	6	2	GFDL-ESM2M	growth
657.09	2070	6	3	GFDL-ESM2M	growth
644.461	2070	6	4	GFDL-ESM2M	growth
650.703	2070	6	5	GFDL-ESM2M	growth
640.83	2070	6	6	GFDL-ESM2M	growth
624.234	2070	6	7	GFDL-ESM2M	growth
629.988	2070	6	8	GFDL-ESM2M	growth
631.727	2070	6	9	GFDL-ESM2M	growth
640.398	2070	6	10	GFDL-ESM2M	growth
710.223	2070	6	1	HadGEM2-ES	growth
767.842	2070	6	2	HadGEM2-ES	growth
789.956	2070	6	3	HadGEM2-ES	growth
764.279	2070	6	4	HadGEM2-ES	growth
778.889	2070	6	5	HadGEM2-ES	growth
768.582	2070	6	6	HadGEM2-ES	growth
736.339	2070	6	7	HadGEM2-ES	growth
750.13	2070	6	8	HadGEM2-ES	growth
753.835	2070	6	9	HadGEM2-ES	growth
769.04	2070	6	10	HadGEM2-ES	growth
696.637	2070	6	1	IPSL-CM5A-LR	growth
757.03	2070	6	2	IPSL-CM5A-LR	growth
775.154	2070	6	3	IPSL-CM5A-LR	growth
745.903	2070	6	4	IPSL-CM5A-LR	growth
765.069	2070	6	5	IPSL-CM5A-LR	growth
760.231	2070	6	6	IPSL-CM5A-LR	growth
719.878	2070	6	7	IPSL-CM5A-LR	growth
742.336	2070	6	8	IPSL-CM5A-LR	growth
733.527	2070	6	9	IPSL-CM5A-LR	growth
751.605	2070	6	10	IPSL-CM5A-LR	growth
625.545	2070	6	1	MIROC5	growth
664.62	2070	6	2	MIROC5	growth
680.305	2070	6	3	MIROC5	growth
654.628	2070	6	4	MIROC5	growth
671.291	2070	6	5	MIROC5	growth
664.479	2070	6	6	MIROC5	growth
630.544	2070	6	7	MIROC5	growth
652.674	2070	6	8	MIROC5	growth
648.713	2070	6	9	MIROC5	growth
664.787	2070	6	10	MIROC5	growth
84.4274	2020	8.5	1	GFDL-ESM2M	growth
93.9246	2020	8.5	2	GFDL-ESM2M	growth
98.1125	2020	8.5	3	GFDL-ESM2M	growth
92.3885	2020	8.5	4	GFDL-ESM2M	growth
96.5948	2020	8.5	5	GFDL-ESM2M	growth
97.6151	2020	8.5	6	GFDL-ESM2M	growth
87.0873	2020	8.5	7	GFDL-ESM2M	growth
94.4607	2020	8.5	8	GFDL-ESM2M	growth
91.8106	2020	8.5	9	GFDL-ESM2M	growth
94.7063	2020	8.5	10	GFDL-ESM2M	growth
83.3126	2020	8.5	1	HadGEM2-ES	growth
92.8229	2020	8.5	2	HadGEM2-ES	growth
96.8306	2020	8.5	3	HadGEM2-ES	growth
91.2645	2020	8.5	4	HadGEM2-ES	growth
95.3052	2020	8.5	5	HadGEM2-ES	growth
97.6882	2020	8.5	6	HadGEM2-ES	growth
88.1099	2020	8.5	7	HadGEM2-ES	growth
94.3459	2020	8.5	8	HadGEM2-ES	growth
90.3027	2020	8.5	9	HadGEM2-ES	growth
94.6189	2020	8.5	10	HadGEM2-ES	growth
81.5949	2020	8.5	1	IPSL-CM5A-LR	growth
91.3808	2020	8.5	2	IPSL-CM5A-LR	growth
95.9509	2020	8.5	3	IPSL-CM5A-LR	growth
89.1985	2020	8.5	4	IPSL-CM5A-LR	growth
92.8769	2020	8.5	5	IPSL-CM5A-LR	growth
95.2481	2020	8.5	6	IPSL-CM5A-LR	growth
85.8182	2020	8.5	7	IPSL-CM5A-LR	growth
93.2033	2020	8.5	8	IPSL-CM5A-LR	growth
88.4556	2020	8.5	9	IPSL-CM5A-LR	growth
93.451	2020	8.5	10	IPSL-CM5A-LR	growth
84.3908	2020	8.5	1	MIROC5	growth
94.2368	2020	8.5	2	MIROC5	growth
97.8104	2020	8.5	3	MIROC5	growth
91.0431	2020	8.5	4	MIROC5	growth
94.5071	2020	8.5	5	MIROC5	growth
98.1334	2020	8.5	6	MIROC5	growth
88.4395	2020	8.5	7	MIROC5	growth
94.391	2020	8.5	8	MIROC5	growth
91.7529	2020	8.5	9	MIROC5	growth
95.1333	2020	8.5	10	MIROC5	growth
211.473	2030	8.5	1	GFDL-ESM2M	growth
239.867	2030	8.5	2	GFDL-ESM2M	growth
251.721	2030	8.5	3	GFDL-ESM2M	growth
234.286	2030	8.5	4	GFDL-ESM2M	growth
243.165	2030	8.5	5	GFDL-ESM2M	growth
247.105	2030	8.5	6	GFDL-ESM2M	growth
228.271	2030	8.5	7	GFDL-ESM2M	growth
239.048	2030	8.5	8	GFDL-ESM2M	growth
234.131	2030	8.5	9	GFDL-ESM2M	growth
240.689	2030	8.5	10	GFDL-ESM2M	growth
229.324	2030	8.5	1	HadGEM2-ES	growth
253.504	2030	8.5	2	HadGEM2-ES	growth
264.721	2030	8.5	3	HadGEM2-ES	growth
248.029	2030	8.5	4	HadGEM2-ES	growth
253.53	2030	8.5	5	HadGEM2-ES	growth
260.356	2030	8.5	6	HadGEM2-ES	growth
240.481	2030	8.5	7	HadGEM2-ES	growth
251.843	2030	8.5	8	HadGEM2-ES	growth
247.17	2030	8.5	9	HadGEM2-ES	growth
254.099	2030	8.5	10	HadGEM2-ES	growth
228.801	2030	8.5	1	IPSL-CM5A-LR	growth
253.035	2030	8.5	2	IPSL-CM5A-LR	growth
263.82	2030	8.5	3	IPSL-CM5A-LR	growth
245.121	2030	8.5	4	IPSL-CM5A-LR	growth
254.252	2030	8.5	5	IPSL-CM5A-LR	growth
258.738	2030	8.5	6	IPSL-CM5A-LR	growth
236.263	2030	8.5	7	IPSL-CM5A-LR	growth
252.388	2030	8.5	8	IPSL-CM5A-LR	growth
241.52	2030	8.5	9	IPSL-CM5A-LR	growth
252.793	2030	8.5	10	IPSL-CM5A-LR	growth
214.456	2030	8.5	1	MIROC5	growth
249.456	2030	8.5	2	MIROC5	growth
262.252	2030	8.5	3	MIROC5	growth
241.58	2030	8.5	4	MIROC5	growth
251.227	2030	8.5	5	MIROC5	growth
256.19	2030	8.5	6	MIROC5	growth
231.118	2030	8.5	7	MIROC5	growth
247.033	2030	8.5	8	MIROC5	growth
243.975	2030	8.5	9	MIROC5	growth
249.245	2030	8.5	10	MIROC5	growth
341.961	2050	8.5	1	GFDL-ESM2M	growth
368.357	2050	8.5	2	GFDL-ESM2M	growth
385.661	2050	8.5	3	GFDL-ESM2M	growth
363.548	2050	8.5	4	GFDL-ESM2M	growth
371.838	2050	8.5	5	GFDL-ESM2M	growth
377.854	2050	8.5	6	GFDL-ESM2M	growth
356.24	2050	8.5	7	GFDL-ESM2M	growth
366.517	2050	8.5	8	GFDL-ESM2M	growth
360.153	2050	8.5	9	GFDL-ESM2M	growth
371.312	2050	8.5	10	GFDL-ESM2M	growth
351.434	2050	8.5	1	HadGEM2-ES	growth
383.881	2050	8.5	2	HadGEM2-ES	growth
396.073	2050	8.5	3	HadGEM2-ES	growth
377.91	2050	8.5	4	HadGEM2-ES	growth
384.075	2050	8.5	5	HadGEM2-ES	growth
387.923	2050	8.5	6	HadGEM2-ES	growth
369.15	2050	8.5	7	HadGEM2-ES	growth
378.236	2050	8.5	8	HadGEM2-ES	growth
376.759	2050	8.5	9	HadGEM2-ES	growth
382.692	2050	8.5	10	HadGEM2-ES	growth
379.106	2050	8.5	1	IPSL-CM5A-LR	growth
420.814	2050	8.5	2	IPSL-CM5A-LR	growth
439.963	2050	8.5	3	IPSL-CM5A-LR	growth
411.376	2050	8.5	4	IPSL-CM5A-LR	growth
428.566	2050	8.5	5	IPSL-CM5A-LR	growth
431.348	2050	8.5	6	IPSL-CM5A-LR	growth
403.402	2050	8.5	7	IPSL-CM5A-LR	growth
418.703	2050	8.5	8	IPSL-CM5A-LR	growth
409.592	2050	8.5	9	IPSL-CM5A-LR	growth
424.973	2050	8.5	10	IPSL-CM5A-LR	growth
351.49	2050	8.5	1	MIROC5	growth
386.128	2050	8.5	2	MIROC5	growth
401.401	2050	8.5	3	MIROC5	growth
382.564	2050	8.5	4	MIROC5	growth
388.395	2050	8.5	5	MIROC5	growth
395.895	2050	8.5	6	MIROC5	growth
373.255	2050	8.5	7	MIROC5	growth
382.62	2050	8.5	8	MIROC5	growth
377.988	2050	8.5	9	MIROC5	growth
387.308	2050	8.5	10	MIROC5	growth
466.386	2070	8.5	1	GFDL-ESM2M	growth
520.546	2070	8.5	2	GFDL-ESM2M	growth
536.125	2070	8.5	3	GFDL-ESM2M	growth
510.565	2070	8.5	4	GFDL-ESM2M	growth
523.069	2070	8.5	5	GFDL-ESM2M	growth
527.816	2070	8.5	6	GFDL-ESM2M	growth
502.485	2070	8.5	7	GFDL-ESM2M	growth
512.262	2070	8.5	8	GFDL-ESM2M	growth
511.023	2070	8.5	9	GFDL-ESM2M	growth
516.288	2070	8.5	10	GFDL-ESM2M	growth
476.767	2070	8.5	1	HadGEM2-ES	growth
521.266	2070	8.5	2	HadGEM2-ES	growth
535.149	2070	8.5	3	HadGEM2-ES	growth
512.625	2070	8.5	4	HadGEM2-ES	growth
524.528	2070	8.5	5	HadGEM2-ES	growth
527.432	2070	8.5	6	HadGEM2-ES	growth
499.835	2070	8.5	7	HadGEM2-ES	growth
518.157	2070	8.5	8	HadGEM2-ES	growth
514.012	2070	8.5	9	HadGEM2-ES	growth
521.741	2070	8.5	10	HadGEM2-ES	growth
543.269	2070	8.5	1	IPSL-CM5A-LR	growth
593.158	2070	8.5	2	IPSL-CM5A-LR	growth
615.298	2070	8.5	3	IPSL-CM5A-LR	growth
578.684	2070	8.5	4	IPSL-CM5A-LR	growth
601.609	2070	8.5	5	IPSL-CM5A-LR	growth
598.364	2070	8.5	6	IPSL-CM5A-LR	growth
564.327	2070	8.5	7	IPSL-CM5A-LR	growth
593.981	2070	8.5	8	IPSL-CM5A-LR	growth
576.073	2070	8.5	9	IPSL-CM5A-LR	growth
594.824	2070	8.5	10	IPSL-CM5A-LR	growth
471.714	2070	8.5	1	MIROC5	growth
511.562	2070	8.5	2	MIROC5	growth
524.264	2070	8.5	3	MIROC5	growth
505.3	2070	8.5	4	MIROC5	growth
511.517	2070	8.5	5	MIROC5	growth
517.046	2070	8.5	6	MIROC5	growth
493.14	2070	8.5	7	MIROC5	growth
508.1	2070	8.5	8	MIROC5	growth
505.695	2070	8.5	9	MIROC5	growth
510.684	2070	8.5	10	MIROC5	growth
84.4274	2020	2.6	1	GFDL-ESM2M	fixed_ecological_niche
93.9246	2020	2.6	2	GFDL-ESM2M	fixed_ecological_niche
98.1125	2020	2.6	3	GFDL-ESM2M	fixed_ecological_niche
92.3885	2020	2.6	4	GFDL-ESM2M	fixed_ecological_niche
96.5948	2020	2.6	5	GFDL-ESM2M	fixed_ecological_niche
97.6151	2020	2.6	6	GFDL-ESM2M	fixed_ecological_niche
87.0873	2020	2.6	7	GFDL-ESM2M	fixed_ecological_niche
94.4607	2020	2.6	8	GFDL-ESM2M	fixed_ecological_niche
91.8106	2020	2.6	9	GFDL-ESM2M	fixed_ecological_niche
94.7063	2020	2.6	10	GFDL-ESM2M	fixed_ecological_niche
83.3126	2020	2.6	1	HadGEM2-ES	fixed_ecological_niche
92.8229	2020	2.6	2	HadGEM2-ES	fixed_ecological_niche
96.8306	2020	2.6	3	HadGEM2-ES	fixed_ecological_niche
91.2645	2020	2.6	4	HadGEM2-ES	fixed_ecological_niche
95.3052	2020	2.6	5	HadGEM2-ES	fixed_ecological_niche
97.6882	2020	2.6	6	HadGEM2-ES	fixed_ecological_niche
88.1099	2020	2.6	7	HadGEM2-ES	fixed_ecological_niche
94.3459	2020	2.6	8	HadGEM2-ES	fixed_ecological_niche
90.3027	2020	2.6	9	HadGEM2-ES	fixed_ecological_niche
94.6189	2020	2.6	10	HadGEM2-ES	fixed_ecological_niche
81.5949	2020	2.6	1	IPSL-CM5A-LR	fixed_ecological_niche
91.3808	2020	2.6	2	IPSL-CM5A-LR	fixed_ecological_niche
95.9509	2020	2.6	3	IPSL-CM5A-LR	fixed_ecological_niche
89.1985	2020	2.6	4	IPSL-CM5A-LR	fixed_ecological_niche
92.8769	2020	2.6	5	IPSL-CM5A-LR	fixed_ecological_niche
95.2481	2020	2.6	6	IPSL-CM5A-LR	fixed_ecological_niche
85.8182	2020	2.6	7	IPSL-CM5A-LR	fixed_ecological_niche
93.2033	2020	2.6	8	IPSL-CM5A-LR	fixed_ecological_niche
88.4556	2020	2.6	9	IPSL-CM5A-LR	fixed_ecological_niche
93.451	2020	2.6	10	IPSL-CM5A-LR	fixed_ecological_niche
84.3908	2020	2.6	1	MIROC5	fixed_ecological_niche
94.2368	2020	2.6	2	MIROC5	fixed_ecological_niche
97.8104	2020	2.6	3	MIROC5	fixed_ecological_niche
91.0431	2020	2.6	4	MIROC5	fixed_ecological_niche
94.5071	2020	2.6	5	MIROC5	fixed_ecological_niche
98.1334	2020	2.6	6	MIROC5	fixed_ecological_niche
88.4395	2020	2.6	7	MIROC5	fixed_ecological_niche
94.391	2020	2.6	8	MIROC5	fixed_ecological_niche
91.7529	2020	2.6	9	MIROC5	fixed_ecological_niche
95.1333	2020	2.6	10	MIROC5	fixed_ecological_niche
187.055	2030	2.6	1	GFDL-ESM2M	fixed_ecological_niche
205.51	2030	2.6	2	GFDL-ESM2M	fixed_ecological_niche
214.369	2030	2.6	3	GFDL-ESM2M	fixed_ecological_niche
204.314	2030	2.6	4	GFDL-ESM2M	fixed_ecological_niche
211.597	2030	2.6	5	GFDL-ESM2M	fixed_ecological_niche
213.766	2030	2.6	6	GFDL-ESM2M	fixed_ecological_niche
191.692	2030	2.6	7	GFDL-ESM2M	fixed_ecological_niche
206.725	2030	2.6	8	GFDL-ESM2M	fixed_ecological_niche
200.48	2030	2.6	9	GFDL-ESM2M	fixed_ecological_niche
206.749	2030	2.6	10	GFDL-ESM2M	fixed_ecological_niche
185.748	2030	2.6	1	HadGEM2-ES	fixed_ecological_niche
202.655	2030	2.6	2	HadGEM2-ES	fixed_ecological_niche
211.452	2030	2.6	3	HadGEM2-ES	fixed_ecological_niche
202.109	2030	2.6	4	HadGEM2-ES	fixed_ecological_niche
208.724	2030	2.6	5	HadGEM2-ES	fixed_ecological_niche
213.872	2030	2.6	6	HadGEM2-ES	fixed_ecological_niche
195.539	2030	2.6	7	HadGEM2-ES	fixed_ecological_niche
206.644	2030	2.6	8	HadGEM2-ES	fixed_ecological_niche
199.972	2030	2.6	9	HadGEM2-ES	fixed_ecological_niche
206.67	2030	2.6	10	HadGEM2-ES	fixed_ecological_niche
180.856	2030	2.6	1	IPSL-CM5A-LR	fixed_ecological_niche
198.923	2030	2.6	2	IPSL-CM5A-LR	fixed_ecological_niche
209.113	2030	2.6	3	IPSL-CM5A-LR	fixed_ecological_niche
197.184	2030	2.6	4	IPSL-CM5A-LR	fixed_ecological_niche
202.83	2030	2.6	5	IPSL-CM5A-LR	fixed_ecological_niche
207.605	2030	2.6	6	IPSL-CM5A-LR	fixed_ecological_niche
188.807	2030	2.6	7	IPSL-CM5A-LR	fixed_ecological_niche
203.387	2030	2.6	8	IPSL-CM5A-LR	fixed_ecological_niche
194.628	2030	2.6	9	IPSL-CM5A-LR	fixed_ecological_niche
203.316	2030	2.6	10	IPSL-CM5A-LR	fixed_ecological_niche
187.409	2030	2.6	1	MIROC5	fixed_ecological_niche
205.975	2030	2.6	2	MIROC5	fixed_ecological_niche
213.747	2030	2.6	3	MIROC5	fixed_ecological_niche
201.027	2030	2.6	4	MIROC5	fixed_ecological_niche
206.808	2030	2.6	5	MIROC5	fixed_ecological_niche
215.001	2030	2.6	6	MIROC5	fixed_ecological_niche
195.603	2030	2.6	7	MIROC5	fixed_ecological_niche
206.176	2030	2.6	8	MIROC5	fixed_ecological_niche
200.396	2030	2.6	9	MIROC5	fixed_ecological_niche
207.913	2030	2.6	10	MIROC5	fixed_ecological_niche
265.717	2050	2.6	1	GFDL-ESM2M	fixed_ecological_niche
292.023	2050	2.6	2	GFDL-ESM2M	fixed_ecological_niche
304.349	2050	2.6	3	GFDL-ESM2M	fixed_ecological_niche
290.724	2050	2.6	4	GFDL-ESM2M	fixed_ecological_niche
300.494	2050	2.6	5	GFDL-ESM2M	fixed_ecological_niche
303.845	2050	2.6	6	GFDL-ESM2M	fixed_ecological_niche
272.624	2050	2.6	7	GFDL-ESM2M	fixed_ecological_niche
293.466	2050	2.6	8	GFDL-ESM2M	fixed_ecological_niche
284.955	2050	2.6	9	GFDL-ESM2M	fixed_ecological_niche
293.702	2050	2.6	10	GFDL-ESM2M	fixed_ecological_niche
264.035	2050	2.6	1	HadGEM2-ES	fixed_ecological_niche
288.082	2050	2.6	2	HadGEM2-ES	fixed_ecological_niche
300.406	2050	2.6	3	HadGEM2-ES	fixed_ecological_niche
287.692	2050	2.6	4	HadGEM2-ES	fixed_ecological_niche
296.481	2050	2.6	5	HadGEM2-ES	fixed_ecological_niche
304.142	2050	2.6	6	HadGEM2-ES	fixed_ecological_niche
278.121	2050	2.6	7	HadGEM2-ES	fixed_ecological_niche
293.481	2050	2.6	8	HadGEM2-ES	fixed_ecological_niche
284.459	2050	2.6	9	HadGEM2-ES	fixed_ecological_niche
293.673	2050	2.6	10	HadGEM2-ES	fixed_ecological_niche
257.013	2050	2.6	1	IPSL-CM5A-LR	fixed_ecological_niche
282.783	2050	2.6	2	IPSL-CM5A-LR	fixed_ecological_niche
297.21	2050	2.6	3	IPSL-CM5A-LR	fixed_ecological_niche
280.667	2050	2.6	4	IPSL-CM5A-LR	fixed_ecological_niche
288.205	2050	2.6	5	IPSL-CM5A-LR	fixed_ecological_niche
295.284	2050	2.6	6	IPSL-CM5A-LR	fixed_ecological_niche
268.616	2050	2.6	7	IPSL-CM5A-LR	fixed_ecological_niche
288.97	2050	2.6	8	IPSL-CM5A-LR	fixed_ecological_niche
276.845	2050	2.6	9	IPSL-CM5A-LR	fixed_ecological_niche
288.954	2050	2.6	10	IPSL-CM5A-LR	fixed_ecological_niche
266.317	2050	2.6	1	MIROC5	fixed_ecological_niche
292.755	2050	2.6	2	MIROC5	fixed_ecological_niche
303.455	2050	2.6	3	MIROC5	fixed_ecological_niche
285.981	2050	2.6	4	MIROC5	fixed_ecological_niche
293.747	2050	2.6	5	MIROC5	fixed_ecological_niche
305.597	2050	2.6	6	MIROC5	fixed_ecological_niche
278.276	2050	2.6	7	MIROC5	fixed_ecological_niche
292.784	2050	2.6	8	MIROC5	fixed_ecological_niche
284.907	2050	2.6	9	MIROC5	fixed_ecological_niche
295.498	2050	2.6	10	MIROC5	fixed_ecological_niche
334.936	2070	2.6	1	GFDL-ESM2M	fixed_ecological_niche
368.074	2070	2.6	2	GFDL-ESM2M	fixed_ecological_niche
383.384	2070	2.6	3	GFDL-ESM2M	fixed_ecological_niche
366.823	2070	2.6	4	GFDL-ESM2M	fixed_ecological_niche
378.598	2070	2.6	5	GFDL-ESM2M	fixed_ecological_niche
383.035	2070	2.6	6	GFDL-ESM2M	fixed_ecological_niche
343.871	2070	2.6	7	GFDL-ESM2M	fixed_ecological_niche
369.669	2070	2.6	8	GFDL-ESM2M	fixed_ecological_niche
359.282	2070	2.6	9	GFDL-ESM2M	fixed_ecological_niche
370.113	2070	2.6	10	GFDL-ESM2M	fixed_ecological_niche
333.015	2070	2.6	1	HadGEM2-ES	fixed_ecological_niche
363.231	2070	2.6	2	HadGEM2-ES	fixed_ecological_niche
378.629	2070	2.6	3	HadGEM2-ES	fixed_ecological_niche
363.131	2070	2.6	4	HadGEM2-ES	fixed_ecological_niche
373.643	2070	2.6	5	HadGEM2-ES	fixed_ecological_niche
383.56	2070	2.6	6	HadGEM2-ES	fixed_ecological_niche
350.883	2070	2.6	7	HadGEM2-ES	fixed_ecological_niche
369.828	2070	2.6	8	HadGEM2-ES	fixed_ecological_niche
358.88	2070	2.6	9	HadGEM2-ES	fixed_ecological_niche
370.18	2070	2.6	10	HadGEM2-ES	fixed_ecological_niche
324.112	2070	2.6	1	IPSL-CM5A-LR	fixed_ecological_niche
356.593	2070	2.6	2	IPSL-CM5A-LR	fixed_ecological_niche
374.729	2070	2.6	3	IPSL-CM5A-LR	fixed_ecological_niche
354.295	2070	2.6	4	IPSL-CM5A-LR	fixed_ecological_niche
363.325	2070	2.6	5	IPSL-CM5A-LR	fixed_ecological_niche
372.479	2070	2.6	6	IPSL-CM5A-LR	fixed_ecological_niche
338.991	2070	2.6	7	IPSL-CM5A-LR	fixed_ecological_niche
364.27	2070	2.6	8	IPSL-CM5A-LR	fixed_ecological_niche
349.278	2070	2.6	9	IPSL-CM5A-LR	fixed_ecological_niche
364.291	2070	2.6	10	IPSL-CM5A-LR	fixed_ecological_niche
335.78	2070	2.6	1	MIROC5	fixed_ecological_niche
369.041	2070	2.6	2	MIROC5	fixed_ecological_niche
382.213	2070	2.6	3	MIROC5	fixed_ecological_niche
360.784	2070	2.6	4	MIROC5	fixed_ecological_niche
370.155	2070	2.6	5	MIROC5	fixed_ecological_niche
385.218	2070	2.6	6	MIROC5	fixed_ecological_niche
351.131	2070	2.6	7	MIROC5	fixed_ecological_niche
368.909	2070	2.6	8	MIROC5	fixed_ecological_niche
359.266	2070	2.6	9	MIROC5	fixed_ecological_niche
372.495	2070	2.6	10	MIROC5	fixed_ecological_niche
84.4274	2020	6	1	GFDL-ESM2M	fixed_ecological_niche
93.9246	2020	6	2	GFDL-ESM2M	fixed_ecological_niche
98.1125	2020	6	3	GFDL-ESM2M	fixed_ecological_niche
92.3885	2020	6	4	GFDL-ESM2M	fixed_ecological_niche
96.5948	2020	6	5	GFDL-ESM2M	fixed_ecological_niche
97.6151	2020	6	6	GFDL-ESM2M	fixed_ecological_niche
87.0873	2020	6	7	GFDL-ESM2M	fixed_ecological_niche
94.4607	2020	6	8	GFDL-ESM2M	fixed_ecological_niche
91.8106	2020	6	9	GFDL-ESM2M	fixed_ecological_niche
94.7063	2020	6	10	GFDL-ESM2M	fixed_ecological_niche
83.3126	2020	6	1	HadGEM2-ES	fixed_ecological_niche
92.8229	2020	6	2	HadGEM2-ES	fixed_ecological_niche
96.8306	2020	6	3	HadGEM2-ES	fixed_ecological_niche
91.2645	2020	6	4	HadGEM2-ES	fixed_ecological_niche
95.3052	2020	6	5	HadGEM2-ES	fixed_ecological_niche
97.6882	2020	6	6	HadGEM2-ES	fixed_ecological_niche
88.1099	2020	6	7	HadGEM2-ES	fixed_ecological_niche
94.3459	2020	6	8	HadGEM2-ES	fixed_ecological_niche
90.3027	2020	6	9	HadGEM2-ES	fixed_ecological_niche
94.6189	2020	6	10	HadGEM2-ES	fixed_ecological_niche
81.5949	2020	6	1	IPSL-CM5A-LR	fixed_ecological_niche
91.3808	2020	6	2	IPSL-CM5A-LR	fixed_ecological_niche
95.9509	2020	6	3	IPSL-CM5A-LR	fixed_ecological_niche
89.1985	2020	6	4	IPSL-CM5A-LR	fixed_ecological_niche
92.8769	2020	6	5	IPSL-CM5A-LR	fixed_ecological_niche
95.2481	2020	6	6	IPSL-CM5A-LR	fixed_ecological_niche
85.8182	2020	6	7	IPSL-CM5A-LR	fixed_ecological_niche
93.2033	2020	6	8	IPSL-CM5A-LR	fixed_ecological_niche
88.4556	2020	6	9	IPSL-CM5A-LR	fixed_ecological_niche
93.451	2020	6	10	IPSL-CM5A-LR	fixed_ecological_niche
84.3908	2020	6	1	MIROC5	fixed_ecological_niche
94.2368	2020	6	2	MIROC5	fixed_ecological_niche
97.8104	2020	6	3	MIROC5	fixed_ecological_niche
91.0431	2020	6	4	MIROC5	fixed_ecological_niche
94.5071	2020	6	5	MIROC5	fixed_ecological_niche
98.1334	2020	6	6	MIROC5	fixed_ecological_niche
88.4395	2020	6	7	MIROC5	fixed_ecological_niche
94.391	2020	6	8	MIROC5	fixed_ecological_niche
91.7529	2020	6	9	MIROC5	fixed_ecological_niche
95.1333	2020	6	10	MIROC5	fixed_ecological_niche
187.055	2030	6	1	GFDL-ESM2M	fixed_ecological_niche
205.51	2030	6	2	GFDL-ESM2M	fixed_ecological_niche
214.369	2030	6	3	GFDL-ESM2M	fixed_ecological_niche
204.314	2030	6	4	GFDL-ESM2M	fixed_ecological_niche
211.597	2030	6	5	GFDL-ESM2M	fixed_ecological_niche
213.766	2030	6	6	GFDL-ESM2M	fixed_ecological_niche
191.692	2030	6	7	GFDL-ESM2M	fixed_ecological_niche
206.725	2030	6	8	GFDL-ESM2M	fixed_ecological_niche
200.48	2030	6	9	GFDL-ESM2M	fixed_ecological_niche
206.749	2030	6	10	GFDL-ESM2M	fixed_ecological_niche
185.748	2030	6	1	HadGEM2-ES	fixed_ecological_niche
202.655	2030	6	2	HadGEM2-ES	fixed_ecological_niche
211.452	2030	6	3	HadGEM2-ES	fixed_ecological_niche
202.109	2030	6	4	HadGEM2-ES	fixed_ecological_niche
208.724	2030	6	5	HadGEM2-ES	fixed_ecological_niche
213.872	2030	6	6	HadGEM2-ES	fixed_ecological_niche
195.539	2030	6	7	HadGEM2-ES	fixed_ecological_niche
206.644	2030	6	8	HadGEM2-ES	fixed_ecological_niche
199.972	2030	6	9	HadGEM2-ES	fixed_ecological_niche
206.67	2030	6	10	HadGEM2-ES	fixed_ecological_niche
180.856	2030	6	1	IPSL-CM5A-LR	fixed_ecological_niche
198.923	2030	6	2	IPSL-CM5A-LR	fixed_ecological_niche
209.113	2030	6	3	IPSL-CM5A-LR	fixed_ecological_niche
197.184	2030	6	4	IPSL-CM5A-LR	fixed_ecological_niche
202.83	2030	6	5	IPSL-CM5A-LR	fixed_ecological_niche
207.605	2030	6	6	IPSL-CM5A-LR	fixed_ecological_niche
188.807	2030	6	7	IPSL-CM5A-LR	fixed_ecological_niche
203.387	2030	6	8	IPSL-CM5A-LR	fixed_ecological_niche
194.628	2030	6	9	IPSL-CM5A-LR	fixed_ecological_niche
203.316	2030	6	10	IPSL-CM5A-LR	fixed_ecological_niche
187.409	2030	6	1	MIROC5	fixed_ecological_niche
205.975	2030	6	2	MIROC5	fixed_ecological_niche
213.747	2030	6	3	MIROC5	fixed_ecological_niche
201.027	2030	6	4	MIROC5	fixed_ecological_niche
206.808	2030	6	5	MIROC5	fixed_ecological_niche
215.001	2030	6	6	MIROC5	fixed_ecological_niche
195.603	2030	6	7	MIROC5	fixed_ecological_niche
206.176	2030	6	8	MIROC5	fixed_ecological_niche
200.396	2030	6	9	MIROC5	fixed_ecological_niche
207.913	2030	6	10	MIROC5	fixed_ecological_niche
265.717	2050	6	1	GFDL-ESM2M	fixed_ecological_niche
292.023	2050	6	2	GFDL-ESM2M	fixed_ecological_niche
304.349	2050	6	3	GFDL-ESM2M	fixed_ecological_niche
290.724	2050	6	4	GFDL-ESM2M	fixed_ecological_niche
300.494	2050	6	5	GFDL-ESM2M	fixed_ecological_niche
303.845	2050	6	6	GFDL-ESM2M	fixed_ecological_niche
272.624	2050	6	7	GFDL-ESM2M	fixed_ecological_niche
293.466	2050	6	8	GFDL-ESM2M	fixed_ecological_niche
284.955	2050	6	9	GFDL-ESM2M	fixed_ecological_niche
293.702	2050	6	10	GFDL-ESM2M	fixed_ecological_niche
264.035	2050	6	1	HadGEM2-ES	fixed_ecological_niche
288.082	2050	6	2	HadGEM2-ES	fixed_ecological_niche
300.406	2050	6	3	HadGEM2-ES	fixed_ecological_niche
287.692	2050	6	4	HadGEM2-ES	fixed_ecological_niche
296.481	2050	6	5	HadGEM2-ES	fixed_ecological_niche
304.142	2050	6	6	HadGEM2-ES	fixed_ecological_niche
278.121	2050	6	7	HadGEM2-ES	fixed_ecological_niche
293.481	2050	6	8	HadGEM2-ES	fixed_ecological_niche
284.459	2050	6	9	HadGEM2-ES	fixed_ecological_niche
293.673	2050	6	10	HadGEM2-ES	fixed_ecological_niche
257.013	2050	6	1	IPSL-CM5A-LR	fixed_ecological_niche
282.783	2050	6	2	IPSL-CM5A-LR	fixed_ecological_niche
297.21	2050	6	3	IPSL-CM5A-LR	fixed_ecological_niche
280.667	2050	6	4	IPSL-CM5A-LR	fixed_ecological_niche
288.205	2050	6	5	IPSL-CM5A-LR	fixed_ecological_niche
295.284	2050	6	6	IPSL-CM5A-LR	fixed_ecological_niche
268.616	2050	6	7	IPSL-CM5A-LR	fixed_ecological_niche
288.97	2050	6	8	IPSL-CM5A-LR	fixed_ecological_niche
276.845	2050	6	9	IPSL-CM5A-LR	fixed_ecological_niche
288.954	2050	6	10	IPSL-CM5A-LR	fixed_ecological_niche
266.317	2050	6	1	MIROC5	fixed_ecological_niche
292.755	2050	6	2	MIROC5	fixed_ecological_niche
303.455	2050	6	3	MIROC5	fixed_ecological_niche
285.981	2050	6	4	MIROC5	fixed_ecological_niche
293.747	2050	6	5	MIROC5	fixed_ecological_niche
305.597	2050	6	6	MIROC5	fixed_ecological_niche
278.276	2050	6	7	MIROC5	fixed_ecological_niche
292.784	2050	6	8	MIROC5	fixed_ecological_niche
284.907	2050	6	9	MIROC5	fixed_ecological_niche
295.498	2050	6	10	MIROC5	fixed_ecological_niche
334.936	2070	6	1	GFDL-ESM2M	fixed_ecological_niche
368.074	2070	6	2	GFDL-ESM2M	fixed_ecological_niche
383.384	2070	6	3	GFDL-ESM2M	fixed_ecological_niche
366.823	2070	6	4	GFDL-ESM2M	fixed_ecological_niche
378.598	2070	6	5	GFDL-ESM2M	fixed_ecological_niche
383.035	2070	6	6	GFDL-ESM2M	fixed_ecological_niche
343.871	2070	6	7	GFDL-ESM2M	fixed_ecological_niche
369.669	2070	6	8	GFDL-ESM2M	fixed_ecological_niche
359.282	2070	6	9	GFDL-ESM2M	fixed_ecological_niche
370.113	2070	6	10	GFDL-ESM2M	fixed_ecological_niche
333.015	2070	6	1	HadGEM2-ES	fixed_ecological_niche
363.231	2070	6	2	HadGEM2-ES	fixed_ecological_niche
378.629	2070	6	3	HadGEM2-ES	fixed_ecological_niche
363.131	2070	6	4	HadGEM2-ES	fixed_ecological_niche
373.643	2070	6	5	HadGEM2-ES	fixed_ecological_niche
383.56	2070	6	6	HadGEM2-ES	fixed_ecological_niche
350.883	2070	6	7	HadGEM2-ES	fixed_ecological_niche
369.828	2070	6	8	HadGEM2-ES	fixed_ecological_niche
358.88	2070	6	9	HadGEM2-ES	fixed_ecological_niche
370.18	2070	6	10	HadGEM2-ES	fixed_ecological_niche
324.112	2070	6	1	IPSL-CM5A-LR	fixed_ecological_niche
356.593	2070	6	2	IPSL-CM5A-LR	fixed_ecological_niche
374.729	2070	6	3	IPSL-CM5A-LR	fixed_ecological_niche
354.295	2070	6	4	IPSL-CM5A-LR	fixed_ecological_niche
363.325	2070	6	5	IPSL-CM5A-LR	fixed_ecological_niche
372.479	2070	6	6	IPSL-CM5A-LR	fixed_ecological_niche
338.991	2070	6	7	IPSL-CM5A-LR	fixed_ecological_niche
364.27	2070	6	8	IPSL-CM5A-LR	fixed_ecological_niche
349.278	2070	6	9	IPSL-CM5A-LR	fixed_ecological_niche
364.291	2070	6	10	IPSL-CM5A-LR	fixed_ecological_niche
335.78	2070	6	1	MIROC5	fixed_ecological_niche
369.041	2070	6	2	MIROC5	fixed_ecological_niche
382.213	2070	6	3	MIROC5	fixed_ecological_niche
360.784	2070	6	4	MIROC5	fixed_ecological_niche
370.155	2070	6	5	MIROC5	fixed_ecological_niche
385.218	2070	6	6	MIROC5	fixed_ecological_niche
351.131	2070	6	7	MIROC5	fixed_ecological_niche
368.909	2070	6	8	MIROC5	fixed_ecological_niche
359.266	2070	6	9	MIROC5	fixed_ecological_niche
372.495	2070	6	10	MIROC5	fixed_ecological_niche
84.4274	2020	8.5	1	GFDL-ESM2M	fixed_ecological_niche
93.9246	2020	8.5	2	GFDL-ESM2M	fixed_ecological_niche
98.1125	2020	8.5	3	GFDL-ESM2M	fixed_ecological_niche
92.3885	2020	8.5	4	GFDL-ESM2M	fixed_ecological_niche
96.5948	2020	8.5	5	GFDL-ESM2M	fixed_ecological_niche
97.6151	2020	8.5	6	GFDL-ESM2M	fixed_ecological_niche
87.0873	2020	8.5	7	GFDL-ESM2M	fixed_ecological_niche
94.4607	2020	8.5	8	GFDL-ESM2M	fixed_ecological_niche
91.8106	2020	8.5	9	GFDL-ESM2M	fixed_ecological_niche
94.7063	2020	8.5	10	GFDL-ESM2M	fixed_ecological_niche
83.3126	2020	8.5	1	HadGEM2-ES	fixed_ecological_niche
92.8229	2020	8.5	2	HadGEM2-ES	fixed_ecological_niche
96.8306	2020	8.5	3	HadGEM2-ES	fixed_ecological_niche
91.2645	2020	8.5	4	HadGEM2-ES	fixed_ecological_niche
95.3052	2020	8.5	5	HadGEM2-ES	fixed_ecological_niche
97.6882	2020	8.5	6	HadGEM2-ES	fixed_ecological_niche
88.1099	2020	8.5	7	HadGEM2-ES	fixed_ecological_niche
94.3459	2020	8.5	8	HadGEM2-ES	fixed_ecological_niche
90.3027	2020	8.5	9	HadGEM2-ES	fixed_ecological_niche
94.6189	2020	8.5	10	HadGEM2-ES	fixed_ecological_niche
81.5949	2020	8.5	1	IPSL-CM5A-LR	fixed_ecological_niche
91.3808	2020	8.5	2	IPSL-CM5A-LR	fixed_ecological_niche
95.9509	2020	8.5	3	IPSL-CM5A-LR	fixed_ecological_niche
89.1985	2020	8.5	4	IPSL-CM5A-LR	fixed_ecological_niche
92.8769	2020	8.5	5	IPSL-CM5A-LR	fixed_ecological_niche
95.2481	2020	8.5	6	IPSL-CM5A-LR	fixed_ecological_niche
85.8182	2020	8.5	7	IPSL-CM5A-LR	fixed_ecological_niche
93.2033	2020	8.5	8	IPSL-CM5A-LR	fixed_ecological_niche
88.4556	2020	8.5	9	IPSL-CM5A-LR	fixed_ecological_niche
93.451	2020	8.5	10	IPSL-CM5A-LR	fixed_ecological_niche
84.3908	2020	8.5	1	MIROC5	fixed_ecological_niche
94.2368	2020	8.5	2	MIROC5	fixed_ecological_niche
97.8104	2020	8.5	3	MIROC5	fixed_ecological_niche
91.0431	2020	8.5	4	MIROC5	fixed_ecological_niche
94.5071	2020	8.5	5	MIROC5	fixed_ecological_niche
98.1334	2020	8.5	6	MIROC5	fixed_ecological_niche
88.4395	2020	8.5	7	MIROC5	fixed_ecological_niche
94.391	2020	8.5	8	MIROC5	fixed_ecological_niche
91.7529	2020	8.5	9	MIROC5	fixed_ecological_niche
95.1333	2020	8.5	10	MIROC5	fixed_ecological_niche
187.055	2030	8.5	1	GFDL-ESM2M	fixed_ecological_niche
205.51	2030	8.5	2	GFDL-ESM2M	fixed_ecological_niche
214.369	2030	8.5	3	GFDL-ESM2M	fixed_ecological_niche
204.314	2030	8.5	4	GFDL-ESM2M	fixed_ecological_niche
211.597	2030	8.5	5	GFDL-ESM2M	fixed_ecological_niche
213.766	2030	8.5	6	GFDL-ESM2M	fixed_ecological_niche
191.692	2030	8.5	7	GFDL-ESM2M	fixed_ecological_niche
206.725	2030	8.5	8	GFDL-ESM2M	fixed_ecological_niche
200.48	2030	8.5	9	GFDL-ESM2M	fixed_ecological_niche
206.749	2030	8.5	10	GFDL-ESM2M	fixed_ecological_niche
185.748	2030	8.5	1	HadGEM2-ES	fixed_ecological_niche
202.655	2030	8.5	2	HadGEM2-ES	fixed_ecological_niche
211.452	2030	8.5	3	HadGEM2-ES	fixed_ecological_niche
202.109	2030	8.5	4	HadGEM2-ES	fixed_ecological_niche
208.724	2030	8.5	5	HadGEM2-ES	fixed_ecological_niche
213.872	2030	8.5	6	HadGEM2-ES	fixed_ecological_niche
195.539	2030	8.5	7	HadGEM2-ES	fixed_ecological_niche
206.644	2030	8.5	8	HadGEM2-ES	fixed_ecological_niche
199.972	2030	8.5	9	HadGEM2-ES	fixed_ecological_niche
206.67	2030	8.5	10	HadGEM2-ES	fixed_ecological_niche
180.856	2030	8.5	1	IPSL-CM5A-LR	fixed_ecological_niche
198.923	2030	8.5	2	IPSL-CM5A-LR	fixed_ecological_niche
209.113	2030	8.5	3	IPSL-CM5A-LR	fixed_ecological_niche
197.184	2030	8.5	4	IPSL-CM5A-LR	fixed_ecological_niche
202.83	2030	8.5	5	IPSL-CM5A-LR	fixed_ecological_niche
207.605	2030	8.5	6	IPSL-CM5A-LR	fixed_ecological_niche
188.807	2030	8.5	7	IPSL-CM5A-LR	fixed_ecological_niche
203.387	2030	8.5	8	IPSL-CM5A-LR	fixed_ecological_niche
194.628	2030	8.5	9	IPSL-CM5A-LR	fixed_ecological_niche
203.316	2030	8.5	10	IPSL-CM5A-LR	fixed_ecological_niche
187.409	2030	8.5	1	MIROC5	fixed_ecological_niche
205.975	2030	8.5	2	MIROC5	fixed_ecological_niche
213.747	2030	8.5	3	MIROC5	fixed_ecological_niche
201.027	2030	8.5	4	MIROC5	fixed_ecological_niche
206.808	2030	8.5	5	MIROC5	fixed_ecological_niche
215.001	2030	8.5	6	MIROC5	fixed_ecological_niche
195.603	2030	8.5	7	MIROC5	fixed_ecological_niche
206.176	2030	8.5	8	MIROC5	fixed_ecological_niche
200.396	2030	8.5	9	MIROC5	fixed_ecological_niche
207.913	2030	8.5	10	MIROC5	fixed_ecological_niche
265.717	2050	8.5	1	GFDL-ESM2M	fixed_ecological_niche
292.023	2050	8.5	2	GFDL-ESM2M	fixed_ecological_niche
304.349	2050	8.5	3	GFDL-ESM2M	fixed_ecological_niche
290.724	2050	8.5	4	GFDL-ESM2M	fixed_ecological_niche
300.494	2050	8.5	5	GFDL-ESM2M	fixed_ecological_niche
303.845	2050	8.5	6	GFDL-ESM2M	fixed_ecological_niche
272.624	2050	8.5	7	GFDL-ESM2M	fixed_ecological_niche
293.466	2050	8.5	8	GFDL-ESM2M	fixed_ecological_niche
284.955	2050	8.5	9	GFDL-ESM2M	fixed_ecological_niche
293.702	2050	8.5	10	GFDL-ESM2M	fixed_ecological_niche
264.035	2050	8.5	1	HadGEM2-ES	fixed_ecological_niche
288.082	2050	8.5	2	HadGEM2-ES	fixed_ecological_niche
300.406	2050	8.5	3	HadGEM2-ES	fixed_ecological_niche
287.692	2050	8.5	4	HadGEM2-ES	fixed_ecological_niche
296.481	2050	8.5	5	HadGEM2-ES	fixed_ecological_niche
304.142	2050	8.5	6	HadGEM2-ES	fixed_ecological_niche
278.121	2050	8.5	7	HadGEM2-ES	fixed_ecological_niche
293.481	2050	8.5	8	HadGEM2-ES	fixed_ecological_niche
284.459	2050	8.5	9	HadGEM2-ES	fixed_ecological_niche
293.673	2050	8.5	10	HadGEM2-ES	fixed_ecological_niche
257.013	2050	8.5	1	IPSL-CM5A-LR	fixed_ecological_niche
282.783	2050	8.5	2	IPSL-CM5A-LR	fixed_ecological_niche
297.21	2050	8.5	3	IPSL-CM5A-LR	fixed_ecological_niche
280.667	2050	8.5	4	IPSL-CM5A-LR	fixed_ecological_niche
288.205	2050	8.5	5	IPSL-CM5A-LR	fixed_ecological_niche
295.284	2050	8.5	6	IPSL-CM5A-LR	fixed_ecological_niche
268.616	2050	8.5	7	IPSL-CM5A-LR	fixed_ecological_niche
288.97	2050	8.5	8	IPSL-CM5A-LR	fixed_ecological_niche
276.845	2050	8.5	9	IPSL-CM5A-LR	fixed_ecological_niche
288.954	2050	8.5	10	IPSL-CM5A-LR	fixed_ecological_niche
266.317	2050	8.5	1	MIROC5	fixed_ecological_niche
292.755	2050	8.5	2	MIROC5	fixed_ecological_niche
303.455	2050	8.5	3	MIROC5	fixed_ecological_niche
285.981	2050	8.5	4	MIROC5	fixed_ecological_niche
293.747	2050	8.5	5	MIROC5	fixed_ecological_niche
305.597	2050	8.5	6	MIROC5	fixed_ecological_niche
278.276	2050	8.5	7	MIROC5	fixed_ecological_niche
292.784	2050	8.5	8	MIROC5	fixed_ecological_niche
284.907	2050	8.5	9	MIROC5	fixed_ecological_niche
295.498	2050	8.5	10	MIROC5	fixed_ecological_niche
334.936	2070	8.5	1	GFDL-ESM2M	fixed_ecological_niche
368.074	2070	8.5	2	GFDL-ESM2M	fixed_ecological_niche
383.384	2070	8.5	3	GFDL-ESM2M	fixed_ecological_niche
366.823	2070	8.5	4	GFDL-ESM2M	fixed_ecological_niche
378.598	2070	8.5	5	GFDL-ESM2M	fixed_ecological_niche
383.035	2070	8.5	6	GFDL-ESM2M	fixed_ecological_niche
343.871	2070	8.5	7	GFDL-ESM2M	fixed_ecological_niche
369.669	2070	8.5	8	GFDL-ESM2M	fixed_ecological_niche
359.282	2070	8.5	9	GFDL-ESM2M	fixed_ecological_niche
370.113	2070	8.5	10	GFDL-ESM2M	fixed_ecological_niche
333.015	2070	8.5	1	HadGEM2-ES	fixed_ecological_niche
363.231	2070	8.5	2	HadGEM2-ES	fixed_ecological_niche
378.629	2070	8.5	3	HadGEM2-ES	fixed_ecological_niche
363.131	2070	8.5	4	HadGEM2-ES	fixed_ecological_niche
373.643	2070	8.5	5	HadGEM2-ES	fixed_ecological_niche
383.56	2070	8.5	6	HadGEM2-ES	fixed_ecological_niche
350.883	2070	8.5	7	HadGEM2-ES	fixed_ecological_niche
369.828	2070	8.5	8	HadGEM2-ES	fixed_ecological_niche
358.88	2070	8.5	9	HadGEM2-ES	fixed_ecological_niche
370.18	2070	8.5	10	HadGEM2-ES	fixed_ecological_niche
324.112	2070	8.5	1	IPSL-CM5A-LR	fixed_ecological_niche
356.593	2070	8.5	2	IPSL-CM5A-LR	fixed_ecological_niche
374.729	2070	8.5	3	IPSL-CM5A-LR	fixed_ecological_niche
354.295	2070	8.5	4	IPSL-CM5A-LR	fixed_ecological_niche
363.325	2070	8.5	5	IPSL-CM5A-LR	fixed_ecological_niche
372.479	2070	8.5	6	IPSL-CM5A-LR	fixed_ecological_niche
338.991	2070	8.5	7	IPSL-CM5A-LR	fixed_ecological_niche
364.27	2070	8.5	8	IPSL-CM5A-LR	fixed_ecological_niche
349.278	2070	8.5	9	IPSL-CM5A-LR	fixed_ecological_niche
364.291	2070	8.5	10	IPSL-CM5A-LR	fixed_ecological_niche
335.78	2070	8.5	1	MIROC5	fixed_ecological_niche
369.041	2070	8.5	2	MIROC5	fixed_ecological_niche
382.213	2070	8.5	3	MIROC5	fixed_ecological_niche
360.784	2070	8.5	4	MIROC5	fixed_ecological_niche
370.155	2070	8.5	5	MIROC5	fixed_ecological_niche
385.218	2070	8.5	6	MIROC5	fixed_ecological_niche
351.131	2070	8.5	7	MIROC5	fixed_ecological_niche
368.909	2070	8.5	8	MIROC5	fixed_ecological_niche
359.266	2070	8.5	9	MIROC5	fixed_ecological_niche
372.495	2070	8.5	10	MIROC5	fixed_ecological_niche
